# Supplementary material for: Dynamic assembly of the mRNA m6A methyltransferase complex is regulated by METTL3 phase separation
Source: PLoS Biol. 2022 Feb 10;20(2):e3001535. doi: 10.1371/journal.pbio.3001535 (PMC8865655; doi:10.1371/journal.pbio.3001535)
Supplement: S1 Values For Plots — (XLSX) [file pbio.3001535.s006.xlsx]

## Sheet: Fig 1A
	EV	0.070888	0.054746	0.0703	0.058906	0.042493	0.100303	0.057832
	3	0.308363	0.400242	0.265739	0.258443	0.118362	0.320829	0.361731	0.326303
	14	0.077019	0.066222	0.09299	0.092794	0.082609	0.218152	0.061666

## Sheet: Fig 1C
	t (sec)	Bleached	Nucleus	Background
	-5	73.884	49.052	3.655
	-4	72.559	49.037	3.544
	-3	72.283	48.734	3.573
	-2	71.703	48.627	3.586
	-1	72.205	48.49	3.655
	1	15.522	37.803	3.586
	2	17.498	37.891	3.757
	3	19.197	37.772	3.632
	4	20.7	37.64	3.596
	5	22.416	37.335	3.642
	6	22.778	37.165	3.613
	7	24.144	37.116	3.578
	8	25.036	36.836	3.735
	9	27.066	36.787	3.679
	10	27.788	36.703	3.603
	11	27.944	36.441	3.583
	12	29.038	36.459	3.645
	13	30.077	36.326	3.557
	14	31.031	36.404	3.639
	15	31.541	36.21	3.633
	16	32.395	36.015	3.672
	17	33.214	36.034	3.657
	18	34.452	35.846	3.635
	19	35.017	35.798	3.65
	20	35.834	35.678	3.655
	21	36.492	35.507	3.606
	22	36.934	35.576	3.596
	23	37.316	35.379	3.627
	24	39.12	35.369	3.556
	25	39.938	35.456	3.608
	26	39.384	35.33	3.606
	27	40.441	35.099	3.606
	28	40.398	35.134	3.561
	29	41.623	35.002	3.51
	30	41.414	34.704	3.578
	31	41.953	34.904	3.628
	32	42.384	34.759	3.584
	33	43.492	34.86	3.498
	34	43.205	34.579	3.632
	35	44.022	34.53	3.595
	36	45.702	34.652	3.669
	37	44.609	34.652	3.706
	38	45.475	34.429	3.693
	39	45.37	34.38	3.672
	40	46.144	34.243	3.633
	41	47.427	34.178	3.544
	42	47.147	34.205	3.694
	43	47.43	34.122	3.633
	44	48.473	34.233	3.703
	45	48.089	34.051	3.689
	46	48.934	33.932	3.66
	47	49.975	33.97	3.693
	48	49.534	33.914	3.684
	49	49.748	33.861	3.63
	50	50.775	33.949	3.652
	51	51.227	33.874	3.605
	52	51.583	33.659	3.655
	53	51.289	33.532	3.657
	54	51.111	33.452	3.551
	55	52.016	33.388	3.669
	56	51.836	33.394	3.583
	57	51.83	33.402	3.578
	58	52.213	33.465	3.503
	59	51.948	33.377	3.64
	60	53.561	33.265	3.541
	61	54.592	33.469	3.551
	62	54.064	33.137	3.52
	63	55.552	33.036	3.593
	64	56.673	32.99	3.593
	65	57.891	33.108	3.554
	66	58.005	32.915	3.711
	67	58.236	32.981	3.633
	68	57.888	32.73	3.694
	69	58.283	32.777	3.637
	70	59.523	32.823	3.549
	71	60.906	32.857	3.595
	72	60.995	32.765	3.664
	73	60.956	32.921	3.647
	74	60.236	32.729	3.529
	75	60.375	32.671	3.598
	76	61.539	32.696	3.63
	77	62.092	32.767	3.645
	78	61.956	32.729	3.686
	79	60.763	32.649	3.649
	80	62.361	32.516	3.639
	81	62.577	32.5	3.601
	82	63.803	32.441	3.53
	83	62.3	32.449	3.552
	84	63.855	32.308	3.617
	85	63.922	32.167	3.679
	86	62.977	32.222	3.598
	87	62.294	32.131	3.593
	88	64.075	32.061	3.562
	89	65.217	32.204	3.6
	90	64.055	32.088	3.649
	91	62.5	31.975	3.628
	92	62.828	31.971	3.633
	93	63.103	31.921	3.503
	94	63.741	31.985	3.691
	95	63.828	31.905	3.61
	96	64.156	31.646	3.615
	97	64.83	31.718	3.664
	98	64.167	31.555	3.557
	99	63.622	31.635	3.61
	100	62.936	31.644	3.564
	101	60.17	31.318	3.591
	102	63.056	31.443	3.559
	103	62.758	31.36	3.64
	104	62.138	31.267	3.662
	105	62.317	31.346	3.706
	106	62.869	31.276	3.611
	107	63.87	31.045	3.503
	108	62.455	30.98	3.625
	109	63.809	31.048	3.571
	110	65.062	30.853	3.657
	111	65.181	30.876	3.535
	112	65.527	30.771	3.522
	113	64.853	30.879	3.632
	114	64.503	30.877	3.588
	115	64.384	30.689	3.48
	116	65.85	30.651	3.5
	117	66.008	30.656	3.581
	118	67.798	30.655	3.588
	119	67.703	30.626	3.576

## Sheet: Fig 1K
	Left pannel
	WT	0.21237	0.27255	0.265204	0.315872	0.314848	0.318574	0.361481	0.190777	0.338251
	∆NLS	0.067326	0.053972	0.036273	0.021649	0.038497	0.039306	0.024228	0.043495	0.061269
	Loop to 4A	0.049312	0.131104	0.074737	0.018576	0.036063	0.060028
	W475A/N477A	0.062685	0.1086	0.12597	0.054936	0.045191	0.047875	0.12054
	∆LH	0.23572	0.352233	0.285853	0.30107	0.245948	0.245948	0.205136
	C294A	0.379954	0.414772	0.404871	0.40611	0.433812	0.408757	0.310129	0.452562
	C326A	0.328282	0.410512	0.377378	0.423985	0.372777	0.458368
	R300D/R301D	0.397128	0.297007	0.290614	0.336011	0.282448	0.37769
	F316A/F321A	0.267614	0.286089	0.235172	0.244846	0.168059
	Right pannel
	Untreat	0.300417	0.2511	0.251298	0.259844	0.188866	0.205656
	Actinomycin D	0	0.0117001	0.0224871	0.0399798	0.0150662	0.0650951

## Sheet: Fig 3B
	GFP nucleoplasm		GFP droplet		GFP-METTL3 nucleoplasm		GFP-METTL3 droplet		GFP-METTL14 nucleoplasm		GFP-METTL14 nucleoplasm		GFP-WTAP nucleoplasm		GFP-WTAP nucleoplasm
	Lifetime (ns)	Frequency	Lifetime (ns)	Frequency	Lifetime (ns)	Frequency	Lifetime (ns)	Frequency	Lifetime (ns)	Frequency	Lifetime (ns)	Frequency	Lifetime (ns)	Frequency	Lifetime (ns)	Frequency
	1.21595	5.5957e-05	1.63118	7.6e-05	1.73204	1.0561e-05	1.81881	3.7287e-05	1.83041	4.2604e-05	1.76273	7.1997e-05	1.51542	1.644e-05	1.57278	5.8532e-05
	1.22429	9.1093e-06	1.63603	7.6e-05	1.73511	1.0561e-05	1.82087	3.7287e-05	1.83235	4.2604e-05	1.76505	7.1997e-05	1.52089	1.2709e-05	1.57662	5.8532e-05
	1.23263	0	1.64087	0	1.73817	1.0561e-05	1.82292	3.7287e-05	1.83429	4.2604e-05	1.76738	7.1997e-05	1.52635	0	1.58046	3.0744e-05
	1.24097	0	1.64572	0	1.74124	1.7379e-06	1.82498	3.7287e-05	1.83623	4.2604e-05	1.76971	7.1997e-05	1.53182	0	1.5843	0
	1.24931	0	1.65057	0	1.7443	0	1.82703	5.3546e-05	1.83817	4.2604e-05	1.77203	1.2e-05	1.53729	0	1.58814	0
	1.25765	0	1.65542	0	1.74736	0	1.82909	9.4738e-05	1.84011	0	1.77436	0	1.54276	0	1.59198	0
	1.26599	0	1.66027	0	1.75043	0	1.83115	9.4738e-05	1.84205	0	1.77669	0	1.54823	0	1.59582	0
	1.27433	0	1.66512	0	1.75349	0	1.8332	9.4738e-05	1.84399	0	1.77902	0	1.5537	0	1.59966	0
	1.28267	3.6309e-05	1.66996	0	1.75656	0	1.83526	9.4738e-05	1.84593	0	1.78134	0	1.55917	4.9924e-06	1.6035	0
	1.29101	1.2757e-05	1.67481	0	1.75962	0	1.83731	8.0746e-05	1.84786	0	1.78367	0	1.56464	3.7049e-05	1.60734	0
	1.29935	0	1.67966	0	1.76268	0	1.83937	7.0018e-05	1.8498	0	1.786	0	1.57011	3.2359e-05	1.61118	0
	1.30769	1.7067e-05	1.68451	0	1.76575	0	1.84142	7.0018e-05	1.85174	0	1.78833	0	1.57558	2.4082e-05	1.61502	0
	1.31603	4.6443e-05	1.68936	0	1.76881	3.984e-06	1.84348	7.0018e-05	1.85368	0	1.79065	3.2959e-05	1.58105	9.906e-06	1.61886	0
	1.32436	4.6357e-05	1.69421	0	1.77188	1.1657e-05	1.84554	7.0018e-05	1.85562	0	1.79298	6.5918e-05	1.58651	0	1.6227	0
	1.3327	0	1.69906	0	1.77494	1.1657e-05	1.84759	1.0569e-05	1.85756	0	1.79531	6.5918e-05	1.59198	0	1.62654	0
	1.34104	0	1.7039	0	1.77801	9.5911e-06	1.84965	0	1.8595	0	1.79763	6.5918e-05	1.59745	0	1.63038	1.6555e-05
	1.34938	5.1584e-05	1.70875	0.00016677	1.78107	0	1.8517	0	1.86144	0	1.79996	0.00012761	1.60292	0	1.63422	1.9511e-05
	1.35772	3.1616e-05	1.7136	0.00016677	1.78413	0	1.85376	0	1.86338	0	1.80229	0.00025099	1.60839	6.8022e-06	1.63806	2.0025e-05
	1.36606	0	1.71845	0	1.7872	0	1.85581	9.3214e-06	1.86532	0	1.80462	0.00025099	1.61386	2.524e-05	1.6419	2.1101e-05
	1.3744	0	1.7233	0	1.79026	0	1.85787	7.0576e-05	1.86726	0	1.80694	0.00025099	1.61933	1.2709e-05	1.64574	2.1101e-05
	1.38274	4.16e-06	1.72815	0	1.79333	0	1.85993	7.0576e-05	1.8692	0	1.80927	0.00025175	1.6248	0	1.64958	2.3978e-05
	1.39108	5.9627e-05	1.73299	0	1.79639	0	1.86198	7.0576e-05	1.87114	0	1.8116	0.00025555	1.63027	0	1.65342	2.4707e-05
	1.39942	5.5467e-06	1.73784	7.296e-05	1.79946	1.7394e-05	1.86404	7.0576e-05	1.87308	0	1.81393	0.00025555	1.63574	0	1.65726	2.4215e-05
	1.40776	0	1.74269	7.296e-05	1.80252	2.0509e-05	1.86609	0.00016131	1.87502	0	1.81625	0.00025555	1.64121	5.6555e-05	1.6611	2.2904e-05
	1.4161	0	1.74754	0.00017415	1.80558	2.0509e-05	1.86815	0.00028916	1.87696	0	1.81858	0.00025555	1.64667	5.5527e-05	1.66494	2.2904e-05
	1.42444	2.2656e-05	1.75239	0.00017415	1.80865	2.1408e-05	1.8702	0.00028916	1.87889	0	1.82091	0.00050351	1.65214	3.7049e-05	1.66878	1.8545e-05
	1.43278	4.0277e-05	1.75724	0	1.81171	2.1824e-05	1.87226	0.00028916	1.88083	0	1.82323	0.00050351	1.65761	7.1496e-05	1.67262	1.7072e-05
	1.44112	3.84e-06	1.76209	0	1.81478	2.1824e-05	1.87432	0.00028916	1.88277	0	1.82556	0.00050351	1.66308	0.00012226	1.67646	2.8571e-05
	1.44946	4.128e-05	1.76693	0.00016025	1.81784	1.8003e-05	1.87637	0.00050331	1.88471	0	1.82789	0.00050351	1.66855	7.0229e-05	1.6803	6.8818e-05
	1.45779	0.00015051	1.77178	0.00016025	1.82091	1.4461e-05	1.87843	0.00059592	1.88665	0	1.83022	0.00102453	1.67402	3.9828e-05	1.68414	6.8818e-05
	1.46613	7.3515e-05	1.77663	0.00031573	1.82397	1.4461e-05	1.88048	0.00059592	1.88859	0.00021392	1.83254	0.00112873	1.67949	6.5064e-05	1.68798	2.0854e-05
	1.47447	0.00011814	1.78148	0.00031573	1.82703	9.3359e-06	1.88254	0.00059592	1.89053	0.00021392	1.83487	0.00112873	1.68496	7.6468e-05	1.69182	0
	1.48281	0.00010989	1.78633	0.00032832	1.8301	0	1.8846	0.00059592	1.89247	0.00021392	1.8372	0.00112873	1.69043	0.00015422	1.69566	3.7509e-06
	1.49115	5.9968e-05	1.79118	0.00032832	1.83316	0	1.88665	0.00067426	1.89441	0.00021392	1.83953	0.00112781	1.6959	0.00014367	1.6995	2.1844e-05
	1.49949	0.00010675	1.79603	0.0003053	1.83623	9.7769e-06	1.88871	0.00067577	1.89635	0.00021392	1.84185	0.00112736	1.70137	0.00012041	1.70334	2.1844e-05
	1.50783	9.5403e-05	1.80087	0.0003053	1.83929	5.1492e-05	1.89076	0.00067577	1.89829	0.00034585	1.84418	0.00112736	1.70683	0.00011741	1.70718	2.3009e-05
	1.51617	5.8667e-05	1.80572	0.00031877	1.84236	5.1492e-05	1.89282	0.00067577	1.90023	0.00034585	1.84651	0.00112736	1.7123	0.00011485	1.71102	2.3646e-05
	1.52451	9.8944e-05	1.81057	0.00031877	1.84542	5.0622e-05	1.89487	0.000844	1.90217	0.00034585	1.84883	0.0015951	1.71777	5.6677e-05	1.71486	2.7181e-05
	1.53285	4.096e-05	1.81542	0.00072873	1.84848	1.7135e-05	1.89693	0.00131266	1.90411	0.00034585	1.85116	0.00206285	1.72324	3.8901e-05	1.7187	5.2806e-05
	1.54119	5.6747e-05	1.82027	0.00072873	1.85155	1.7135e-05	1.89899	0.00131266	1.90605	0.00034585	1.85349	0.00206285	1.72871	3.1774e-05	1.72254	5.2806e-05
	1.54953	0.00013282	1.82512	0.00072743	1.85461	1.7135e-05	1.90104	0.00131266	1.90799	0.00036943	1.85582	0.00206285	1.73418	7.5811e-05	1.72638	6.6077e-05
	1.55787	0.00014306	1.82996	0.00072743	1.85768	3.1846e-05	1.9031	0.00131266	1.90993	0.00036943	1.85814	0.00191122	1.73965	0.00023225	1.73022	7.5074e-05
	1.56621	5.2288e-05	1.83481	0.00060844	1.86074	3.4226e-05	1.90515	0.00166871	1.91186	0.00036943	1.86047	0.00160797	1.74512	0.00027032	1.73406	7.1325e-05
	1.57455	0.00010067	1.83966	0.00060844	1.8638	3.4226e-05	1.90721	0.00196337	1.9138	0.00036943	1.8628	0.00160797	1.75059	0.00031746	1.7379	2.2056e-05
	1.58289	0.00019366	1.84451	0.00102535	1.86687	3.569e-05	1.90926	0.00196337	1.91574	0.00036943	1.86513	0.00160797	1.75606	0.0002407	1.74174	2.2056e-05
	1.59123	0.00025289	1.84936	0.00102535	1.86993	3.6329e-05	1.91132	0.00196337	1.91768	0.00028644	1.86745	0.00197171	1.76153	0.00020354	1.74558	0.00015468
	1.59956	0.00019407	1.85421	0.00087422	1.873	3.6329e-05	1.91338	0.00196337	1.91962	0.00028644	1.86978	0.0037904	1.76699	0.00040355	1.74942	0.0002652
	1.6079	0.00010502	1.85906	0.00087422	1.87606	4.4367e-05	1.91543	0.00233574	1.92156	0.00028644	1.87211	0.0037904	1.77246	0.00039681	1.75326	0.00026522
	1.61624	0.00011206	1.8639	0.00060757	1.87913	5.1448e-05	1.91749	0.00241191	1.9235	0.00028644	1.87443	0.0037904	1.77793	0.00020006	1.7571	0.00026615
	1.62458	0.0002119	1.86875	0.00060757	1.88219	5.1448e-05	1.91954	0.00241191	1.92544	0.00028644	1.87676	0.0037904	1.7834	0.00023439	1.76094	0.00026615
	1.63292	0.00045867	1.8736	0.00107877	1.88525	7.96e-05	1.9216	0.00241191	1.92738	0.00056664	1.87909	0.00570716	1.78887	0.00029685	1.76478	0.00017767
	1.64126	0.00047479	1.87845	0.00107877	1.88832	0.00012814	1.92365	0.00258328	1.92932	0.00056664	1.88142	0.00570716	1.79434	0.00032258	1.76862	8.7375e-05
	1.6496	0.00060909	1.8833	0.00151957	1.89138	0.00012814	1.92571	0.00392572	1.93126	0.00056664	1.88374	0.00570716	1.79981	0.00034108	1.77246	8.7375e-05
	1.65794	0.00042835	1.88815	0.00151957	1.89445	0.00012647	1.92777	0.00392572	1.9332	0.00056664	1.88607	0.00570716	1.80528	0.00032255	1.7763	0.00053034
	1.66628	0.00029139	1.89299	0.00158992	1.89751	0.0001199	1.92982	0.00392572	1.93514	0.00056664	1.8884	0.0056983	1.81075	0.00032112	1.78014	0.00054418
	1.67462	0.00051855	1.89784	0.00158992	1.90058	0.0001199	1.93188	0.00392572	1.93708	0.0012176	1.89073	0.00569652	1.81622	0.00040175	1.78398	0.0004881
	1.68296	0.00072881	1.90269	0.00152304	1.90364	0.00012198	1.93393	0.00461435	1.93902	0.0012176	1.89305	0.00569652	1.82169	0.00052194	1.78782	0.000418
	1.6913	0.00074763	1.90754	0.00152304	1.9067	0.00017468	1.93599	0.00566371	1.94096	0.0012176	1.89538	0.00569652	1.82715	0.00085977	1.79166	0.000418
	1.69964	0.00105547	1.91239	0.00220227	1.90977	0.00017468	1.93804	0.00566371	1.94289	0.0012176	1.89771	0.00692453	1.83262	0.00083982	1.7955	0.00068682
	1.70798	0.00132555	1.91724	0.00220227	1.91283	0.00017468	1.9401	0.00566371	1.94483	0.0012176	1.90003	0.00753853	1.83809	0.00081901	1.79934	0.00071045
	1.71632	0.00135863	1.92209	0.00205722	1.9159	0.00018501	1.94216	0.00566371	1.94677	0.00123566	1.90236	0.00753853	1.84356	0.00090178	1.80318	0.00096593
	1.72466	0.00121434	1.92693	0.00205722	1.91896	0.00018651	1.94421	0.0061787	1.94871	0.00123566	1.90469	0.00753853	1.84903	0.00093456	1.80702	0.00135897
	1.73299	0.00110221	1.93178	0.00212757	1.92203	0.00018651	1.94627	0.00642188	1.95065	0.00123566	1.90702	0.00736612	1.8545	0.00112764	1.81086	0.00135897
	1.74133	0.00126972	1.93663	0.00212757	1.92509	0.00017834	1.94832	0.00642188	1.95259	0.00123566	1.90934	0.0071937	1.85997	0.00115116	1.8147	0.00159202
	1.74967	0.00161084	1.94148	0.00290451	1.92815	0.00017498	1.95038	0.00642188	1.95453	0.00123566	1.91167	0.0071937	1.86544	0.00120918	1.81854	0.00162724
	1.75801	0.00159057	1.94633	0.00290451	1.93122	0.00017498	1.95244	0.00642188	1.95647	0.00235125	1.914	0.0071937	1.87091	0.00136746	1.82238	0.00153955
	1.76635	0.00197412	1.95118	0.00344911	1.93428	0.00032349	1.95449	0.00764392	1.95841	0.00235125	1.91633	0.00802418	1.87638	0.00160769	1.82622	0.00137191
	1.77469	0.00204119	1.95603	0.00344911	1.93735	0.00044782	1.95655	0.00769184	1.96035	0.00235125	1.91865	0.00968515	1.88185	0.00159396	1.83006	0.00137191
	1.78303	0.00234114	1.96087	0.00300961	1.94041	0.00044782	1.9586	0.00769184	1.96229	0.00235125	1.92098	0.00968515	1.88731	0.00158569	1.8339	0.00232824
	1.79137	0.0026439	1.96572	0.00300961	1.94348	0.00042503	1.96066	0.00769184	1.96423	0.00235125	1.92331	0.00968515	1.89278	0.00151967	1.83774	0.00254075
	1.79971	0.00183706	1.97057	0.00293361	1.94654	0.00038779	1.96271	0.00788445	1.96617	0.00319311	1.92563	0.0102405	1.89825	0.00154347	1.84158	0.00262962
	1.80805	0.0023337	1.97542	0.00293361	1.9496	0.00038779	1.96477	0.00847709	1.96811	0.00319311	1.92796	0.0130171	1.90372	0.00196128	1.84542	0.00284413
	1.81639	0.00260992	1.98027	0.00465773	1.95267	0.00043481	1.96683	0.00847709	1.97005	0.00319311	1.93029	0.0130171	1.90919	0.00200047	1.84926	0.00284413
	1.82473	0.00293931	1.98512	0.00465773	1.95573	0.00060629	1.96888	0.00847709	1.97199	0.00319311	1.93262	0.0130171	1.91466	0.00208979	1.8531	0.00335794
	1.83307	0.00325399	1.98996	0.00487791	1.9588	0.00060629	1.97094	0.00847709	1.97393	0.00319311	1.93494	0.0130171	1.92013	0.00231593	1.85694	0.00351343
	1.84141	0.0036522	1.99481	0.00487791	1.96186	0.00063122	1.97299	0.00878723	1.97586	0.00363488	1.93727	0.0126509	1.9256	0.00251493	1.86078	0.00358582
	1.84975	0.00386899	1.99966	0.00589544	1.96492	0.00109877	1.97505	0.00906414	1.9778	0.00363488	1.9396	0.0126509	1.93107	0.00243515	1.86462	0.00381203
	1.85809	0.00363578	2.00451	0.00589544	1.96799	0.00109877	1.9771	0.00906414	1.97974	0.00363488	1.94193	0.0126509	1.93654	0.0024098	1.86846	0.00381203
	1.86643	0.00490957	2.00936	0.00631019	1.97105	0.00109877	1.97916	0.00906414	1.98168	0.00363488	1.94425	0.0126509	1.94201	0.0034272	1.8723	0.00460368
	1.87476	0.00389581	2.01421	0.00631019	1.97412	0.00076956	1.98122	0.00906414	1.98362	0.00363488	1.94658	0.0129944	1.94747	0.00348761	1.87614	0.00491588
	1.8831	0.00462304	2.01906	0.0056948	1.97718	0.00072724	1.98327	0.0104595	1.98556	0.00398263	1.94891	0.0130631	1.95294	0.00365696	1.87998	0.00524293
	1.89144	0.00469173	2.0239	0.0056948	1.98025	0.00072724	1.98533	0.010784	1.9875	0.00398263	1.95123	0.0130631	1.95841	0.00376713	1.88382	0.00662
	1.89978	0.00488109	2.02875	0.00631366	1.98331	0.00091211	1.98738	0.010784	1.98944	0.00398263	1.95356	0.0130631	1.96388	0.0039075	1.88766	0.00662
	1.90812	0.0050631	2.0336	0.00631366	1.98637	0.00098347	1.98944	0.010784	1.99138	0.00398263	1.95589	0.0137862	1.96935	0.00397465	1.8915	0.00665923
	1.91646	0.00467319	2.03845	0.00679702	1.98944	0.00098347	1.99149	0.0109058	1.99332	0.00398263	1.95822	0.0141478	1.97482	0.00400823	1.89534	0.00667885
	1.9248	0.00566545	2.0433	0.00679702	1.9925	0.00118639	1.99355	0.0120753	1.99526	0.00713063	1.96054	0.0141478	1.98029	0.00458823	1.89918	0.00701365
	1.93314	0.00656723	2.04815	0.00747668	1.99557	0.00134781	1.99561	0.0120753	1.9972	0.00713063	1.96287	0.0141478	1.98576	0.00476331	1.90302	0.00904634
	1.94148	0.00619851	2.05299	0.00747668	1.99863	0.00134781	1.99766	0.0120753	1.99914	0.00713063	1.9652	0.0144265	1.99123	0.00553673	1.90686	0.00904634
	1.94982	0.00734091	2.05784	0.00972672	2.0017	0.00150282	1.99972	0.0120753	2.00108	0.00713063	1.96753	0.0147051	1.9967	0.00571754	1.9107	0.0106022
	1.95816	0.00880924	2.06269	0.00972672	2.00476	0.00174283	2.00177	0.0121411	2.00302	0.00713063	1.96985	0.0147051	2.00217	0.00605703	1.91454	0.0115714
	1.9665	0.00952587	2.06754	0.00780674	2.00782	0.00174283	2.00383	0.0122496	2.00496	0.00834837	1.97218	0.0147051	2.00763	0.0062285	1.91838	0.01174
	1.97484	0.00930916	2.07239	0.00780674	2.01089	0.00204214	2.00588	0.0122496	2.00689	0.00834837	1.97451	0.0140667	2.0131	0.00635551	1.92222	0.0134255
	1.98318	0.00966594	2.07724	0.00849682	2.01395	0.00305646	2.00794	0.0122496	2.00883	0.00834837	1.97683	0.0127899	2.01857	0.00618274	1.92606	0.0134255
	1.99152	0.00835151	2.08209	0.00849682	2.01702	0.00305646	2.01	0.0122496	2.01077	0.00834837	1.97916	0.0127899	2.02404	0.00619904	1.9299	0.013874
	1.99986	0.00879659	2.08693	0.0108828	2.02008	0.00303517	2.01205	0.0124877	2.01271	0.00834837	1.98149	0.0127899	2.02951	0.00822347	1.93374	0.0142184
	2.00819	0.00863727	2.09178	0.0108828	2.02315	0.00272007	2.01411	0.0126102	2.01465	0.010143	1.98382	0.012651	2.03498	0.0079537	1.93758	0.0141208
	2.01653	0.00992764	2.09663	0.00985353	2.02621	0.00272007	2.01616	0.0126102	2.01659	0.010143	1.98614	0.0119567	2.04045	0.00716688	1.94142	0.0118025
	2.02487	0.011191	2.10148	0.00985353	2.02927	0.00272007	2.01822	0.0126102	2.01853	0.010143	1.98847	0.0119567	2.04592	0.00778454	1.94526	0.0118025
	2.03321	0.0105496	2.10633	0.00959122	2.03234	0.00359541	2.02028	0.0126102	2.02047	0.010143	1.9908	0.0119567	2.05139	0.00844761	1.9491	0.0145764
	2.04155	0.0097962	2.11118	0.00959122	2.0354	0.00369403	2.02233	0.0128689	2.02241	0.010143	1.99313	0.0119567	2.05686	0.00887952	1.95294	0.0171872
	2.04989	0.0112704	2.11603	0.00942055	2.03847	0.00369403	2.02439	0.0128844	2.02435	0.0118365	1.99545	0.0121138	2.06233	0.0090566	1.95678	0.0171872
	2.05823	0.0120967	2.12087	0.00942055	2.04153	0.00520661	2.02644	0.0128844	2.02629	0.0118365	1.99778	0.0121138	2.06779	0.00928443	1.96062	0.0172788
	2.06657	0.0123985	2.12572	0.0108437	2.0446	0.00575427	2.0285	0.0128844	2.02823	0.0118365	2.00011	0.0121138	2.07326	0.00941793	1.96446	0.0172797
	2.07491	0.0120474	2.13057	0.0108437	2.04766	0.00575427	2.03055	0.0124741	2.03017	0.0118365	2.00243	0.0121138	2.07873	0.0100231	1.9683	0.0176514
	2.08325	0.0117571	2.13542	0.0123012	2.05072	0.00601478	2.03261	0.011072	2.03211	0.0118365	2.00476	0.0122326	2.0842	0.0101708	1.97214	0.0180796
	2.09159	0.0118637	2.14027	0.0123012	2.05379	0.0062116	2.03467	0.011072	2.03405	0.0119652	2.00709	0.0122563	2.08967	0.0104017	1.97598	0.0180796
	2.09993	0.0114368	2.14512	0.0109849	2.05685	0.0062116	2.03672	0.011072	2.03599	0.0119652	2.00942	0.0122563	2.09514	0.0106242	1.97982	0.0174052
	2.10827	0.0115694	2.14996	0.0109849	2.05992	0.00714946	2.03878	0.011072	2.03793	0.0119652	2.01174	0.0122563	2.10061	0.0107622	1.98366	0.0173617
	2.11661	0.0148301	2.15481	0.012573	2.06298	0.00852693	2.04083	0.0114229	2.03986	0.0119652	2.01407	0.0117864	2.10608	0.00978941	1.9875	0.0172584
	2.12495	0.0138511	2.15966	0.012573	2.06604	0.00852693	2.04289	0.0117607	2.0418	0.0119652	2.0164	0.0115514	2.11155	0.00966495	1.99134	0.0171123
	2.13329	0.0134989	2.16451	0.013191	2.06911	0.00880882	2.04494	0.0117607	2.04374	0.0131833	2.01873	0.0115514	2.11702	0.0103906	1.99518	0.0171123
	2.14163	0.0145156	2.16936	0.013191	2.07217	0.00969897	2.047	0.0117607	2.04568	0.0131833	2.02105	0.0115514	2.12249	0.0109327	1.99902	0.0173896
	2.14996	0.0157457	2.17421	0.0124684	2.07524	0.00969897	2.04906	0.0117607	2.04762	0.0131833	2.02338	0.0115597	2.12795	0.0122106	2.00286	0.0174243
	2.1583	0.015533	2.17906	0.0124684	2.0783	0.00990995	2.05111	0.011063	2.04956	0.0131833	2.02571	0.011568	2.13342	0.0118518	2.0067	0.0173897
	2.16664	0.0145324	2.1839	0.0135788	2.08137	0.0124768	2.05317	0.0108802	2.0515	0.0131833	2.02803	0.011568	2.13889	0.0115268	2.01054	0.017329
	2.17498	0.0152782	2.18875	0.0135788	2.08443	0.0124768	2.05522	0.0108802	2.05344	0.0133545	2.03036	0.011568	2.14436	0.0127435	2.01438	0.017329
	2.18332	0.0161032	2.1936	0.0117844	2.08749	0.0124768	2.05728	0.0108802	2.05538	0.0133545	2.03269	0.0104148	2.14983	0.0131452	2.01822	0.0164565
	2.19166	0.0148198	2.19845	0.0117844	2.09056	0.0129318	2.05933	0.010795	2.05732	0.0133545	2.03502	0.00810829	2.1553	0.0128775	2.02206	0.0162884
	2.2	0.0134549	2.2033	0.0143519	2.09362	0.0129761	2.06139	0.00975087	2.05926	0.0133545	2.03734	0.00810829	2.16077	0.0127114	2.0259	0.0154834
	2.20834	0.0138618	2.20815	0.0143519	2.09669	0.0129761	2.06345	0.00975087	2.0612	0.0133545	2.03967	0.00810829	2.16624	0.0120923	2.02974	0.0137176
	2.21668	0.0158079	2.21299	0.0120519	2.09975	0.0141058	2.0655	0.00975087	2.06314	0.0136158	2.042	0.00808459	2.17171	0.0125014	2.03358	0.0137176
	2.22502	0.0153607	2.21784	0.0120519	2.10282	0.0144887	2.06756	0.00975087	2.06508	0.0136158	2.04433	0.0079661	2.17718	0.013038	2.03742	0.0151287
	2.23336	0.0145371	2.22269	0.0145703	2.10588	0.0144887	2.06961	0.00945185	2.06702	0.0136158	2.04665	0.0079661	2.18265	0.0136186	2.04126	0.0155085
	2.2417	0.0157701	2.22754	0.0145703	2.10894	0.0150228	2.07167	0.00891675	2.06896	0.0136158	2.04898	0.0079661	2.18811	0.0139183	2.0451	0.0155779
	2.25004	0.015967	2.23239	0.0132149	2.11201	0.015406	2.07372	0.00891675	2.07089	0.0136158	2.05131	0.0079661	2.19358	0.0159044	2.04894	0.0157725
	2.25838	0.0159444	2.23724	0.0132149	2.11507	0.015406	2.07578	0.00891675	2.07283	0.013917	2.05363	0.00666345	2.19905	0.0159011	2.05278	0.0157725
	2.26672	0.0153851	2.24209	0.0128262	2.11814	0.0165419	2.07784	0.00891675	2.07477	0.013917	2.05596	0.00666345	2.20452	0.0138894	2.05662	0.0141498
	2.27506	0.0132029	2.24693	0.0128262	2.1212	0.0181253	2.07989	0.00854771	2.07671	0.013917	2.05829	0.00666345	2.20999	0.0140441	2.06046	0.0135719
	2.28339	0.0141572	2.25178	0.0105514	2.12427	0.0181253	2.08195	0.00834149	2.07865	0.013917	2.06062	0.00666345	2.21546	0.0143439	2.0643	0.0129997
	2.29173	0.0148595	2.25663	0.0105514	2.12733	0.0180798	2.084	0.00834149	2.08059	0.013917	2.06294	0.00592452	2.22093	0.0147328	2.06814	0.0108743
	2.30007	0.0138041	2.26148	0.0116089	2.13039	0.0179457	2.08606	0.00834149	2.08253	0.0121116	2.06527	0.00577674	2.2264	0.0150294	2.07198	0.0108743
	2.30841	0.0134644	2.26633	0.0116089	2.13346	0.0179457	2.08812	0.00834149	2.08447	0.0121116	2.0676	0.00577674	2.23187	0.0142337	2.07582	0.0109884
	2.31675	0.0133857	2.27118	0.0110925	2.13652	0.0181616	2.09017	0.00831851	2.08641	0.0121116	2.06993	0.00577674	2.23734	0.0140203	2.07966	0.0110404
	2.32509	0.012823	2.27603	0.0110925	2.13959	0.0203819	2.09223	0.00831664	2.08835	0.0121116	2.07225	0.00507522	2.24281	0.013681	2.0835	0.0108158
	2.33343	0.0116461	2.28087	0.0119642	2.14265	0.0203819	2.09428	0.00831664	2.09029	0.0121116	2.07458	0.00472447	2.24827	0.0135978	2.08734	0.00965064
	2.34177	0.0118593	2.28572	0.0119642	2.14572	0.0203819	2.09634	0.00831664	2.09223	0.0115558	2.07691	0.00472447	2.25374	0.0133457	2.09118	0.00965064
	2.35011	0.0123666	2.29057	0.0111864	2.14878	0.0198424	2.09839	0.0078971	2.09417	0.0115558	2.07923	0.00472447	2.25921	0.0133347	2.09502	0.00841924
	2.35845	0.0113846	2.29542	0.0111864	2.15184	0.019798	2.10045	0.00629522	2.09611	0.0115558	2.08156	0.00442883	2.26468	0.0133226	2.09886	0.00771557
	2.36679	0.0119994	2.30027	0.0104806	2.15491	0.019798	2.10251	0.00629522	2.09805	0.0115558	2.08389	0.00413319	2.27015	0.0125987	2.1027	0.0078496
	2.37513	0.0120011	2.30512	0.0104806	2.15797	0.0185802	2.10456	0.00629522	2.09999	0.0115558	2.08622	0.00413319	2.27562	0.0122917	2.10654	0.00892185
	2.38347	0.0116069	2.30996	0.00908919	2.16104	0.0181945	2.10662	0.00629522	2.10193	0.0100176	2.08854	0.00413319	2.28109	0.0134629	2.11038	0.00892185
	2.39181	0.0119338	2.31481	0.00908919	2.1641	0.0181945	2.10867	0.00600223	2.10386	0.0100176	2.09087	0.00394351	2.28656	0.013245	2.11422	0.00765467
	2.40015	0.011041	2.31966	0.00986743	2.16716	0.0173562	2.11073	0.00569797	2.1058	0.0100176	2.0932	0.00356415	2.29203	0.0115831	2.11806	0.00675891
	2.40849	0.00913075	2.32451	0.00986743	2.17023	0.0167854	2.11278	0.00569797	2.10774	0.0100176	2.09553	0.00356415	2.2975	0.0114746	2.1219	0.00668577
	2.41683	0.0102224	2.32936	0.00687389	2.17329	0.0167854	2.11484	0.00569797	2.10968	0.0100176	2.09785	0.00356415	2.30297	0.0112999	2.12574	0.0055521
	2.42516	0.00952245	2.33421	0.00687389	2.17636	0.0163769	2.1169	0.00569797	2.11162	0.00760762	2.10018	0.00343278	2.30843	0.0116204	2.12958	0.0055521
	2.4335	0.00922549	2.33906	0.00909483	2.17942	0.0158362	2.11895	0.00469495	2.11356	0.00760762	2.10251	0.00277593	2.3139	0.0118253	2.13342	0.00535415
	2.44184	0.00889163	2.3439	0.00909483	2.18249	0.0158362	2.12101	0.00440138	2.1155	0.00760762	2.10483	0.00277593	2.31937	0.0111281	2.13726	0.00518235
	2.45018	0.00799569	2.34875	0.00907355	2.18555	0.0152949	2.12306	0.00440138	2.11744	0.00760762	2.10716	0.00277593	2.32484	0.0109949	2.1411	0.00517897
	2.45852	0.00936964	2.3536	0.00907355	2.18861	0.0138	2.12512	0.00440138	2.11938	0.00760762	2.10949	0.00277593	2.33031	0.0110341	2.14494	0.00484801
	2.46686	0.00801749	2.35845	0.00742109	2.19168	0.0138	2.12717	0.00439197	2.12132	0.00806007	2.11182	0.00139155	2.33578	0.010467	2.14878	0.00484801
	2.4752	0.00799445	2.3633	0.00742109	2.19474	0.0135433	2.12923	0.00423501	2.12326	0.00806007	2.11414	0.00139155	2.34125	0.00908393	2.15262	0.0044615
	2.48354	0.00716282	2.36815	0.00775419	2.19781	0.011265	2.13129	0.00423501	2.1252	0.00806007	2.11647	0.00139155	2.34672	0.00882402	2.15646	0.00405083
	2.49188	0.00652836	2.37299	0.00775419	2.20087	0.011265	2.13334	0.00423501	2.12714	0.00806007	2.1188	0.00139155	2.35219	0.00858191	2.1603	0.00405083
	2.50022	0.00619319	2.37784	0.0056188	2.20394	0.011265	2.1354	0.00423501	2.12908	0.00806007	2.12113	0.00146596	2.35766	0.00879866	2.16414	0.00390949
	2.50856	0.00585391	2.38269	0.0056188	2.207	0.0117116	2.13745	0.00379617	2.13102	0.00665754	2.12345	0.00148084	2.36313	0.00887298	2.16798	0.00390354
	2.5169	0.00527616	2.38754	0.00734553	2.21006	0.0117418	2.13951	0.00294287	2.13296	0.00665754	2.12578	0.00148084	2.36859	0.00831569	2.17182	0.00351455
	2.52524	0.00537741	2.39239	0.00734553	2.21313	0.0117418	2.14156	0.00294287	2.13489	0.00665754	2.12811	0.00148084	2.37406	0.00806371	2.17566	0.00300795
	2.53358	0.00496222	2.39724	0.00559405	2.21619	0.0107676	2.14362	0.00294287	2.13683	0.00665754	2.13043	0.00169781	2.37953	0.00711246	2.1795	0.00300795
	2.54192	0.00465105	2.40209	0.00559405	2.21926	0.0104801	2.14568	0.00294287	2.13877	0.00665754	2.13276	0.0018063	2.385	0.00675863	2.18334	0.003234
	2.55026	0.00500759	2.40693	0.00351381	2.22232	0.0104801	2.14773	0.00251564	2.14071	0.00493525	2.13509	0.0018063	2.39047	0.00628095	2.18718	0.00325661
	2.55859	0.00495588	2.41178	0.00351381	2.22539	0.00915971	2.14979	0.00225671	2.14265	0.00493525	2.13742	0.0018063	2.39594	0.0066715	2.19102	0.00302062
	2.56693	0.00416023	2.41663	0.00361413	2.22845	0.00830699	2.15184	0.00225671	2.14459	0.00493525	2.13974	0.00151479	2.40141	0.00687952	2.19486	0.00264181
	2.57527	0.00402942	2.42148	0.00361413	2.23151	0.00830699	2.1539	0.00225671	2.14653	0.00493525	2.14207	0.00122329	2.40688	0.00642805	2.1987	0.00264181
	2.58361	0.00368218	2.42633	0.00380348	2.23458	0.00781664	2.15596	0.00225671	2.14847	0.00493525	2.1444	0.00122329	2.41235	0.00634593	2.20254	0.00171409
	2.59195	0.00350626	2.43118	0.00380348	2.23764	0.0072002	2.15801	0.0019372	2.15041	0.00453516	2.14673	0.00122329	2.41782	0.00617605	2.20638	0.00156129
	2.60029	0.00393216	2.43603	0.00377308	2.24071	0.0072002	2.16007	0.00190392	2.15235	0.00453516	2.14905	0.00117895	2.42329	0.00617513	2.21022	0.00161388
	2.60863	0.00348339	2.44087	0.00377308	2.24377	0.006434	2.16212	0.00190392	2.15429	0.00453516	2.15138	0.00109026	2.42875	0.00617327	2.21406	0.00171907
	2.61697	0.00275876	2.44572	0.00270821	2.24684	0.00444884	2.16418	0.00190392	2.15623	0.00453516	2.15371	0.00109026	2.43422	0.00504716	2.2179	0.00171907
	2.62531	0.00247004	2.45057	0.00270821	2.2499	0.00444884	2.16623	0.00184427	2.15817	0.00453516	2.15603	0.00109026	2.43969	0.00416337	2.22174	0.00147727
	2.63365	0.00270793	2.45542	0.00340741	2.25296	0.00428723	2.16829	0.00158777	2.16011	0.00428028	2.15836	0.00098182	2.44516	0.00436462	2.22558	0.00141984
	2.64199	0.00298867	2.46027	0.00340741	2.25603	0.0030303	2.17035	0.00158777	2.16205	0.00428028	2.16069	0.00043958	2.45063	0.00440841	2.22942	0.00140394
	2.65033	0.00219578	2.46512	0.00330492	2.25909	0.0030303	2.1724	0.00158777	2.16399	0.00428028	2.16302	0.00043958	2.4561	0.00367178	2.23326	0.00136364
	2.65867	0.00304015	2.46996	0.00330492	2.26216	0.0030303	2.17446	0.00158777	2.16593	0.00428028	2.16534	0.00043958	2.46157	0.00355804	2.2371	0.00136364
	2.66701	0.00230662	2.47481	0.00328625	2.26522	0.00330438	2.17651	0.00142628	2.16786	0.00428028	2.16767	0.00043958	2.46704	0.0032001	2.24094	0.00166375
	2.67535	0.00151981	2.47966	0.00328625	2.26828	0.003319	2.17857	0.00124542	2.1698	0.00282469	2.17	0.00054064	2.47251	0.00356222	2.24478	0.00175979
	2.68369	0.00161156	2.48451	0.00224179	2.27135	0.003319	2.18062	0.00124542	2.17174	0.00282469	2.17233	0.00054064	2.47798	0.00397373	2.24862	0.00161765
	2.69203	0.00199309	2.48936	0.00224179	2.27441	0.00239866	2.18268	0.00124542	2.17368	0.00282469	2.17465	0.00054064	2.48345	0.00321651	2.25246	0.00114796
	2.70036	0.00194566	2.49421	0.00198469	2.27748	0.0021463	2.18474	0.00124542	2.17562	0.00282469	2.17698	0.00054064	2.48891	0.00288426	2.2563	0.00114796
	2.7087	0.00195249	2.49906	0.00198469	2.28054	0.0021463	2.18679	0.00087149	2.17756	0.00282469	2.17931	0.00051021	2.49438	0.00258195	2.26014	0.00092513
	2.71704	0.00162353	2.5039	0.00178144	2.28361	0.00212092	2.18885	0.00074996	2.1795	0.00191636	2.18163	0.00050412	2.49985	0.00252182	2.26398	0.00083281
	2.72538	0.00136117	2.50875	0.00178144	2.28667	0.00210537	2.1909	0.00074996	2.18144	0.00191636	2.18396	0.00050412	2.50532	0.00232436	2.26782	0.0008235
	2.73372	0.00122897	2.5136	0.00230042	2.28973	0.00210537	2.19296	0.00074996	2.18338	0.00191636	2.18629	0.00050412	2.51079	0.00220703	2.27166	0.0007816
	2.74206	0.00104311	2.51845	0.00230042	2.2928	0.00201243	2.19501	0.00075401	2.18532	0.00191636	2.18862	0.00044112	2.51626	0.00201222	2.2755	0.0007816
	2.7504	0.00065958	2.5233	0.00107443	2.29586	0.00190142	2.19707	0.00085709	2.18726	0.00191636	2.19094	0.00040962	2.52173	0.001924	2.27934	0.00051189
	2.75874	0.00075038	2.52815	0.00107443	2.29893	0.00190142	2.19913	0.00085709	2.1892	0.0012716	2.19327	0.00040962	2.5272	0.00186588	2.28318	0.00037081
	2.76708	0.00078012	2.53299	0.00098323	2.30199	0.00161251	2.20118	0.00085709	2.19114	0.0012716	2.1956	0.00040962	2.53267	0.00167258	2.28702	0.000417
	2.77542	0.00069888	2.53784	0.00098323	2.30506	0.00090906	2.20324	0.00085709	2.19308	0.0012716	2.19793	0.00030798	2.53814	0.00164718	2.29086	0.00072254
	2.78376	0.00064934	2.54269	0.00096846	2.30812	0.00090906	2.20529	0.0007592	2.19502	0.0012716	2.20025	0.00020635	2.54361	0.00188417	2.2947	0.00072254
	2.7921	0.00058347	2.54754	0.00096846	2.31118	0.0009053	2.20735	0.00055192	2.19696	0.0012716	2.20258	0.00020635	2.54907	0.00175088	2.29854	0.00045629
	2.80044	0.00065662	2.55239	0.00107486	2.31425	0.00087935	2.2094	0.00055192	2.19889	0.00107098	2.20491	0.00020635	2.55454	0.00141434	2.30238	0.00028322
	2.80878	0.00092375	2.55724	0.00107486	2.31731	0.00087935	2.21146	0.00055192	2.20083	0.00107098	2.20723	0.00020467	2.56001	0.00136007	2.30622	0.0002852
	2.81712	0.00072011	2.56209	0.00067314	2.32038	0.00087935	2.21352	0.00055192	2.20277	0.00107098	2.20956	0.00020132	2.56548	0.00130806	2.31006	0.00030761
	2.82546	0.00037694	2.56693	0.00067314	2.32344	0.00062332	2.21557	0.00038157	2.20471	0.00107098	2.21189	0.00020132	2.57095	0.00106177	2.3139	0.00030761
	2.83379	0.00056663	2.57178	0.00073959	2.32651	0.00061321	2.21763	0.00026977	2.20665	0.00107098	2.21422	0.00020132	2.57642	0.00097415	2.31774	0.00029813
	2.84213	0.00049478	2.57663	0.00073959	2.32957	0.00061321	2.21968	0.00026977	2.20859	0.00073025	2.21654	0.00017972	2.58189	0.00078521	2.32158	0.00029054
	2.85047	0.00041773	2.58148	0.0006523	2.33263	0.00075069	2.22174	0.00026977	2.21053	0.00073025	2.21887	7.1712e-05	2.58736	0.00082743	2.32542	0.00029139
	2.85881	0.00048096	2.58633	0.0006523	2.3357	0.00078561	2.2238	0.00026977	2.21247	0.00073025	2.2212	7.1712e-05	2.59283	0.00103505	2.32926	0.00031854
	2.86715	0.00060378	2.59118	0.00103621	2.33876	0.00078561	2.22585	0.00025269	2.21441	0.00073025	2.22353	7.1712e-05	2.5983	0.00097798	2.3331	0.00031854
	2.87549	0.00040179	2.59603	0.00103621	2.34183	0.00068019	2.22791	0.00025051	2.21635	0.00073025	2.22585	7.1712e-05	2.60377	0.00089867	2.33694	0.00023146
	2.88383	0.00024401	2.60087	0.00076348	2.34489	0.00061904	2.22996	0.00025051	2.21829	0.0006024	2.22818	0.00012448	2.60923	0.00067884	2.34078	0.00014612
	2.89217	0.00012958	2.60572	0.00076348	2.34796	0.00061904	2.23202	0.00025051	2.22023	0.0006024	2.23051	0.00012448	2.6147	0.00055805	2.34462	0.00014612
	2.90051	0.00011104	2.61057	0.00053982	2.35102	0.00043713	2.23407	0.00022885	2.22217	0.0006024	2.23283	0.00012448	2.62017	0.00036535	2.34846	0.00016087
	2.90885	0.00022031	2.61542	0.00053982	2.35408	0.00023064	2.23613	0.00012295	2.22411	0.0006024	2.23516	0.00012448	2.62564	0.00036009	2.3523	0.00016118
	2.91719	0.00029378	2.62027	0.00016199	2.35715	0.00023064	2.23819	0.00012295	2.22605	0.0006024	2.23749	8.2683e-05	2.63111	0.00056824	2.35614	0.00011616
	2.92553	0.00023345	2.62512	0.00016199	2.36021	0.00027855	2.24024	0.00012295	2.22799	0.00031761	2.23982	7.4324e-05	2.63658	0.00043921	2.35998	6.2138e-05
	2.93387	0.00020512	2.62996	0.00015461	2.36328	0.00038836	2.2423	0.00012295	2.22993	0.00031761	2.24214	7.4324e-05	2.64205	0.00017274	2.36382	6.2138e-05
	2.94221	0.00011283	2.63481	0.00015461	2.36634	0.00038836	2.24435	9.863e-05	2.23186	0.00031761	2.24447	7.4324e-05	2.64752	0.00030698	2.36766	0.00014964
	2.95055	0.00020913	2.63966	0.00015721	2.3694	0.00036397	2.24641	6.9244e-05	2.2338	0.00031761	2.2468	7.5812e-05	2.65299	0.00041541	2.3715	0.0001563
	2.95889	0.00016459	2.64451	0.00015721	2.37247	0.00021324	2.24846	6.9244e-05	2.23574	0.00031761	2.24913	7.6556e-05	2.65846	0.00032762	2.37534	0.00010741
	2.96723	0.00017041	2.64936	0.00017719	2.37553	0.00021324	2.25052	6.9244e-05	2.23768	0.00014268	2.25145	7.6556e-05	2.66393	0.00030355	2.37918	3.531e-05
	2.97556	0.00014217	2.65421	0.00017719	2.3786	0.00021324	2.25258	6.9244e-05	2.23962	0.00014268	2.25378	7.6556e-05	2.66939	0.00039874	2.38302	3.531e-05
	2.9839	5.7301e-05	2.65906	8.0777e-05	2.38166	0.00023387	2.25463	7.1403e-05	2.24156	0.00014268	2.25611	5.3832e-05	2.67486	0.00031875	2.38686	9.5414e-05
	2.99224	9.9669e-05	2.6639	8.0777e-05	2.38473	0.00023441	2.25669	7.2179e-05	2.2435	0.00014268	2.25843	3.1107e-05	2.68033	5.6963e-05	2.3907	0.0001037
	3.00058	0.00022475	2.66875	0.00016286	2.38779	0.00023441	2.25874	7.2179e-05	2.24544	0.00014268	2.26076	3.1107e-05	2.6858	0.00012987	2.39454	0.00010749
	3.00892	2.6133e-05	2.6736	0.00016286	2.39085	0.00018293	2.2608	7.2179e-05	2.24738	8.0227e-05	2.26309	3.1107e-05	2.69127	0.00021512	2.39838	0.00011441
	3.01726	4.2325e-05	2.67845	0.00042169	2.39392	0.00017086	2.26285	7.1202e-05	2.24932	8.0227e-05	2.26542	2.0738e-05	2.69674	0.00020301	2.40222	0.00011441
	3.0256	0.00016162	2.6833	0.00042169	2.39698	0.00017086	2.26491	2.0399e-05	2.25126	8.0227e-05	2.26774	0	2.70221	0.00019752	2.40606	7.3837e-05
	3.03394	0.00016983	2.68815	0	2.40005	0.0001525	2.26697	2.0399e-05	2.2532	8.0227e-05	2.27007	0	2.70768	0.00022379	2.4099	6.5425e-05
	3.04228	6.7392e-05	2.69299	0	2.40311	0.00014242	2.26902	2.0399e-05	2.25514	8.0227e-05	2.2724	0	2.71315	0.00023612	2.41374	4.5599e-05
	3.05062	9.8112e-05	2.69784	0	2.40618	0.00014242	2.27108	2.0399e-05	2.25708	8.1768e-05	2.27473	9.0788e-06	2.71862	0.00029593	2.41758	0
	3.05896	8.5312e-05	2.70269	0	2.40924	0.00013728	2.27313	1.4241e-05	2.25902	8.1768e-05	2.27705	5.4473e-05	2.72409	0.00023641	2.42142	0
	3.0673	6.0352e-05	2.70754	0	2.4123	0.00013173	2.27519	0	2.26096	8.1768e-05	2.27938	5.4473e-05	2.72955	0.00013453	2.42526	5.1463e-05
	3.07564	1.4784e-05	2.71239	0	2.41537	0.00013173	2.27724	0	2.26289	8.1768e-05	2.28171	5.4473e-05	2.73502	0.0001046	2.4291	6.6167e-05
	3.08398	0	2.71724	7.6869e-05	2.41843	0.0001182	2.2793	0	2.26483	8.1768e-05	2.28403	5.4473e-05	2.74049	8.4286e-05	2.43294	4.9458e-05
	3.09232	0	2.72209	7.6869e-05	2.4215	8.896e-05	2.28136	0	2.26677	7.9511e-05	2.28636	3.5666e-05	2.74596	7.7047e-05	2.43678	0
	3.10066	1.056e-05	2.72693	0	2.42456	8.896e-05	2.28341	1.3648e-05	2.26871	7.9511e-05	2.28869	3.5666e-05	2.75143	7.7683e-05	2.44062	0
	3.10899	4.2475e-05	2.73178	0	2.42763	9.3759e-05	2.28547	2.3333e-05	2.27065	7.9511e-05	2.29102	3.5666e-05	2.7569	0.00011971	2.44446	0
	3.11733	5.4123e-05	2.73663	7.2526e-05	2.43069	0.00012056	2.28752	2.3333e-05	2.27259	7.9511e-05	2.29334	3.5666e-05	2.76237	0.00010402	2.4483	0
	3.12567	6.0949e-05	2.74148	7.2526e-05	2.43375	0.00012056	2.28958	2.3333e-05	2.27453	7.9511e-05	2.29567	5.9444e-06	2.76784	6.2983e-05	2.45214	1.3967e-05
	3.13401	1.4293e-05	2.74633	0	2.43682	0.00012056	2.29164	2.3333e-05	2.27647	0.00011022	2.298	0	2.77331	3.1268e-05	2.45598	6.9136e-05
	3.14235	0	2.75118	0	2.43988	0.00011727	2.29369	3.0818e-06	2.27841	0.00011022	2.30033	0	2.77878	0	2.45982	6.9136e-05
	3.15069	2.5536e-05	2.75603	8.4686e-05	2.44295	0.00011723	2.29575	0	2.28035	0.00011022	2.30265	0	2.78425	2.5373e-05	2.46366	2.2347e-05
	3.15903	4.1664e-05	2.76087	8.4686e-05	2.44601	0.00011723	2.2978	0	2.28229	0.00011022	2.30498	0	2.78971	3.4733e-05	2.4675	0
	3.16737	0	2.76572	0	2.44908	3.2673e-05	2.29986	0	2.28423	0.00011022	2.30731	0	2.79518	7.6192e-05	2.47134	0
	3.17571	0	2.77057	0	2.45214	1.4461e-05	2.30191	2.9486e-06	2.28617	0	2.30963	0	2.80065	7.385e-05	2.47518	0
	3.18405	0	2.77542	0	2.4552	1.4461e-05	2.30397	1.9535e-05	2.28811	0	2.31196	0	2.80612	5.5342e-05	2.47902	0
	3.19239	0	2.78027	0	2.45827	6.1047e-05	2.30603	1.9535e-05	2.29005	0	2.31429	0	2.81159	3.2577e-05	2.48286	0
	3.20073	0	2.78512	0	2.46133	8.5235e-05	2.30808	1.9535e-05	2.29199	0	2.31662	0	2.81706	0	2.4867	0
	3.20907	0	2.78996	0	2.4644	8.5235e-05	2.31014	1.9535e-05	2.29393	0	2.31894	0	2.82253	7.2275e-05	2.49054	1.5316e-06
	3.21741	0	2.79481	0.00010857	2.46746	5.3109e-05	2.31219	1.1057e-05	2.29586	3.7301e-05	2.32127	0	2.828	0.00011323	2.49438	1.5163e-05
	3.22575	0	2.79966	0.00010857	2.47052	2.0158e-05	2.31425	0	2.2978	3.7301e-05	2.3236	0	2.83347	2.8882e-05	2.49822	1.5163e-05
	3.23409	0	2.80451	0	2.47359	2.0158e-05	2.3163	0	2.29974	3.7301e-05	2.32593	0	2.83894	1.5575e-05	2.50206	6.4329e-06
	3.24243	0	2.80936	0	2.47665	1.3524e-05	2.31836	0	2.30168	3.7301e-05	2.32825	0	2.84441	1.3893e-05	2.5059	0
	3.25076	0	2.81421	0	2.47972	0	2.32042	0	2.30362	3.7301e-05	2.33058	0	2.84987	1.8697e-05	2.50974	0
	3.2591	0	2.81906	0	2.48278	0	2.32247	1.349e-05	2.30556	3.9128e-05	2.33291	3.1819e-06	2.85534	2.8944e-05	2.51358	0
	3.26744	0	2.8239	0	2.48585	2.8701e-06	2.32453	1.8814e-05	2.3075	3.9128e-05	2.33523	1.9092e-05	2.86081	1.3138e-05	2.51742	0
	3.27578	0	2.82875	0	2.48891	1.7441e-05	2.32658	1.8814e-05	2.30944	3.9128e-05	2.33756	1.9092e-05	2.86628	0	2.52126	1.1306e-05
	3.28412	7.168e-06	2.8336	7.1657e-05	2.49197	1.7441e-05	2.32864	1.8814e-05	2.31138	3.9128e-05	2.33989	1.9092e-05	2.87175	1.9869e-05	2.5251	2.1526e-05
	3.29246	4.4032e-05	2.83845	7.1657e-05	2.49504	1.7441e-05	2.33069	1.8814e-05	2.31332	3.9128e-05	2.34222	1.9092e-05	2.87722	2.5703e-05	2.52894	2.1526e-05

## Sheet: Fig 4A
	WT	0.376112	0.220299	0.245392	0.297442	0.283128	0.246073
	D395A	0.0489393	0.0419946	0.0346948	0.0453324	0.0626924	0.0484318	0.0487743	0.0627777
	N549A/Q550A	0.0540537	0.0422879	0.0606692	0.0342257	0.0539502	0.038067

## Sheet: Fig 4B
	Untreat	0.329225	0.326242	0.260246	0.273734	0.227647	0.24514	0.318243	0.29744	0.29539	0.235153
	PF9366	0.0502887	0.0306325	0	0.0280779	0.00961942	0.117934	0.00879662	0.0318418	0.0505817	0.00333006
	PF9366+SAM	0.263278	0.270385	0.26278	0.339163	0.248605	0.243031	0.302685	0.253277	0.200082	0.178499

## Sheet: Fig 4C
	DMSO	PF9366
	1.21977	0.752309
	1.17393	0.771602
	1.00788	0.919412
	0.74025	0.92213
	1.23337	0.756606
	0.712842	1.09722
	0.907751	0.81384
	1.30828	0.72014
	1.4112	0.813794
	1.37361	0.653212
	0.910074	0.622053
	1.07084	0.594508
	1.0175	0.699345
	0.769146	0.58938
	0.90322	1.00092
	0.625385	1.04965
	0.933958	0.869193
	0.68099	0.847448
	0.882115	0.765652
	1.31281	0.855183
	1.0172	0.853091
	1.00485	0.988978
	0.996937	0.642584
	0.969305	0.898506
	1.014	1.00117
	0.907921	1.05729
	1.0662	0.965357
	0.884819	0.947139
	0.990559	1.00739
	0.925222	0.578939
	1.13287	0.764965
	0.997064	0.719738
	0.86854	0.474471
	1.16971	0.625615
	0.991878
	0.867986

## Sheet: Fig 4D
	0mM	4mM	8mM
	1.06307	1.3151	1.28243
	1.24266	1.25204	1.32744
	1.04917	1.13031	1.69169
	0.921163	1.30145	1.2757
	1.15904	1.24042	1.47041
	1.00542	1.38008	0.72292
	0.865794	1.33373	1.00117
	0.878472	1.1774	1.09742
	1.07	1.48648	1.30194
	0.803796	1.23149	1.56625
	0.937502	1.32934	1.39088
	1.07161	1.07768	1.50614
	0.867039	1.20933	1.46971
	0.928903	1.02914	1.45726
	1.13636	1.14438	1.1938
		1.26798	1.17992
		1.15538	1.35623
		1.47421	1.02551
			1.26977

## Sheet: Fig 4G
	Untreat	0.234814	0.295501	0.335266	0.246766	0.295363	0.201313	0.410408	0.277246	0.360436
	PF9366	0.0180162	0.0408799	0.0180482	0.0393508	0.0383264	0.0656903	0.0277109	0.0533418	0.0106717	0.0208982
	PF9366+ADOX	0.263021	0.273324	0.189423	0.236848	0.32747	0.283523	0.249464	0.273595

## Sheet: Fig 4I
	GFP-METTL3 nucleoplasm		GFP-METTL3 droplet		GFP-METTL3 D395A nucleoplasm		GFP-METTL3 D395A droplet		GFP-METTL3 N549A/Q550A nucleoplasm		GFP-METTL3 N549A/Q550A droplet
	Lifetime (ns)	Frequency	Lifetime (ns)	Frequency	Lifetime (ns)	Frequency	Lifetime (ns)	Frequency	Lifetime (ns)	Frequency	Lifetime (ns)	Frequency
	2.06353	5.49424e-05	1.90848	0.000202687	1.75734	8.56003e-05	2.05641	7.41053e-05	1.95871	7.37561e-05	1.93912	0.000124843
	2.06477	5.49424e-05	1.90991	0.000202687	1.76246	7.65215e-05	2.05847	7.41053e-05	1.96162	7.37561e-05	1.94164	0.000124843
	2.06601	5.49424e-05	1.91135	0.000202687	1.76758	0	2.06052	7.41053e-05	1.96453	7.37561e-05	1.94416	0.000124843
	2.06726	5.49424e-05	1.91278	0.000202687	1.7727	3.42017e-05	2.06258	7.41053e-05	1.96744	2.45854e-05	1.94669	0.000105636
	2.0685	5.49424e-05	1.91422	0.000202687	1.77782	0.000161237	2.06463	9.42856e-05	1.97035	0	1.94921	0
	2.06974	5.49424e-05	1.91565	0.000202687	1.78294	0.000130109	2.06669	0.000145409	1.97326	0	1.95173	0
	2.07098	5.49424e-05	1.91709	0.000297343	1.78806	6.34076e-05	2.06875	0.000145409	1.97616	0	1.95425	0
	2.07222	7.47485e-05	1.91852	0.00059183	1.79318	6.47527e-05	2.0708	0.000145409	1.97907	0	1.95677	0
	2.07346	0.000160575	1.91996	0.00059183	1.7983	6.6578e-05	2.07286	0.000145409	1.98198	0	1.95929	0
	2.0747	0.000160575	1.92139	0.00059183	1.80342	3.12715e-05	2.07491	0.000192761	1.98489	0	1.96181	0
	2.07594	0.000160575	1.92283	0.00059183	1.80854	0	2.07697	0.000229064	1.9878	0	1.96433	0
	2.07719	0.000160575	1.92426	0.00059183	1.81366	0	2.07903	0.000229064	1.99071	0	1.96686	0
	2.07843	0.000160575	1.9257	0.00059183	1.81878	0	2.08108	0.000229064	1.99362	0	1.96938	0
	2.07967	0.000160575	1.92713	0.000402138	1.8239	8.97795e-05	2.08314	0.000229064	1.99653	0	1.9719	0
	2.08091	0.000160575	1.92857	0.000201908	1.82902	0.000120927	2.08519	0.000229713	1.99944	0	1.97442	0
	2.08215	0.000180361	1.93001	0.000201908	1.83414	0.000203165	2.08725	0.000229828	2.00235	0	1.97694	0
	2.08339	0.000213337	1.93144	0.000201908	1.83926	0.000217851	2.0893	0.000229828	2.00526	2.86167e-05	1.97946	0
	2.08463	0.000213337	1.93288	0.000201908	1.84438	7.99389e-05	2.09136	0.000229828	2.00816	8.58501e-05	1.98198	0
	2.08587	0.000213337	1.93431	0.000201908	1.8495	7.68578e-05	2.09342	0.00026548	2.01107	8.58501e-05	1.9845	0
	2.08712	0.000213337	1.93575	0.000201908	1.85462	0.000130891	2.09547	0.000499765	2.01398	8.58501e-05	1.98702	0
	2.08836	0.000213337	1.93718	0.000201837	1.85974	0.000124098	2.09753	0.000499765	2.01689	0	1.98955	0
	2.0896	0.000213337	1.93862	0.00020181	1.86486	9.01294e-05	2.09958	0.000499765	2.0198	0	1.99207	0
	2.09084	0.000213337	1.94005	0.00020181	1.86998	0.000103593	2.10164	0.000499765	2.02271	0	1.99459	0
	2.09208	0.000213039	1.94149	0.00020181	1.8751	0.000139497	2.10369	0.000595482	2.02562	3.69064e-05	1.99711	0
	2.09332	0.000212808	1.94292	0.00020181	1.88022	0.000228192	2.10575	0.000730357	2.02853	5.53597e-05	1.99963	0
	2.09456	0.000212808	1.94436	0.00020181	1.88534	0.000373652	2.10781	0.000730357	2.03144	5.53597e-05	2.00215	0
	2.0958	0.000212808	1.94579	0.00020181	1.89046	0.000298771	2.10986	0.000730357	2.03435	3.69064e-05	2.00467	0
	2.09705	0.000212808	1.94723	0.000203358	1.89558	0.000219209	2.11192	0.000730357	2.03726	0	2.00719	0
	2.09829	0.000212808	1.94866	0.000203401	1.9007	0.000286384	2.11397	0.000517021	2.04016	0	2.00972	0
	2.09953	0.000212808	1.9501	0.000203401	1.90582	0.00033289	2.11603	0.000424768	2.04307	0	2.01224	0
	2.10077	0.000212808	1.95153	0.000203401	1.91094	0.000444951	2.11808	0.000424768	2.04598	0.000140528	2.01476	0
	2.10201	0.000681514	1.95297	0.000203401	1.91606	0.000493674	2.12014	0.000424768	2.04889	0.000140528	2.01728	0
	2.10325	0.00083775	1.9544	0.000203401	1.92118	0.000408204	2.1222	0.000424768	2.0518	0.000140528	2.0198	0
	2.10449	0.00083775	1.95584	0.000410261	1.9263	0.00038724	2.12425	0.00103928	2.05471	0.00015336	2.02232	0
	2.10573	0.00083775	1.95727	0.00116013	1.93142	0.000383534	2.12631	0.0010511	2.05762	0.000159777	2.02484	3.62959e-05
	2.10697	0.00083775	1.95871	0.00116013	1.93654	0.000391796	2.12836	0.0010511	2.06053	0.000159777	2.02736	9.43694e-05
	2.10822	0.00083775	1.96014	0.00116013	1.94166	0.000952926	2.13042	0.0010511	2.06344	0.000202134	2.02989	9.43694e-05
	2.10946	0.00083775	1.96158	0.00116013	1.94678	0.000902694	2.13247	0.00120891	2.06635	0.000286848	2.03241	9.43694e-05
	2.1107	0.00083775	1.96301	0.00116013	1.9519	0.000538512	2.13453	0.00164852	2.06926	0.000286848	2.03493	0.000109278
	2.11194	0.000701936	1.96445	0.00116013	1.95702	0.000607066	2.13659	0.00164852	2.07216	0.000286848	2.03745	0.000122058
	2.11318	0.000692882	1.96588	0.00151272	1.96214	0.000840151	2.13864	0.00164852	2.07507	5.79147e-05	2.03997	0.000122058
	2.11442	0.000692882	1.96732	0.00192754	1.96726	0.00103037	2.1407	0.00164852	2.07798	5.79147e-05	2.04249	0.000122058
	2.11566	0.000692882	1.96875	0.00192754	1.97238	0.00141082	2.14275	0.00257723	2.08089	5.79147e-05	2.04501	0.000147351
	2.1169	0.000692882	1.97019	0.00192754	1.9775	0.000963851	2.14481	0.00334581	2.0838	0.000432089	2.04753	0.000158593
	2.11815	0.000692882	1.97162	0.00192754	1.98262	0.00039358	2.14687	0.00334581	2.08671	0.000619177	2.05006	0.000158593
	2.11939	0.000692882	1.97306	0.00192754	1.98774	0.000755992	2.14892	0.00334581	2.08962	0.000619177	2.05258	0.000158593
	2.12063	0.000830117	1.97449	0.00192754	1.99286	0.001058	2.15098	0.00334581	2.09253	0.000521403	2.0551	2.43989e-05
	2.12187	0.00179076	1.97593	0.0028682	1.99798	0.00113413	2.15303	0.00306463	2.09544	0.000325856	2.05762	0
	2.12311	0.00179076	1.97737	0.00326617	2.0031	0.00117485	2.15509	0.00300712	2.09835	0.000325856	2.06014	0
	2.12435	0.00179076	1.9788	0.00326617	2.00822	0.00129769	2.15714	0.00300712	2.10126	0.000325856	2.06266	0
	2.12559	0.00179076	1.98024	0.00326617	2.01334	0.001337	2.1592	0.00300712	2.10416	0.000427036	2.06518	9.79738e-05
	2.12683	0.00179076	1.98167	0.00326617	2.01846	0.00155487	2.16126	0.00305707	2.10707	0.000427036	2.0677	9.79738e-05
	2.12808	0.00179076	1.98311	0.00326617	2.02358	0.00158927	2.16331	0.00344831	2.10998	0.000427036	2.07022	9.79738e-05
	2.12932	0.00179076	1.98454	0.00326617	2.0287	0.00242065	2.16537	0.00344831	2.11289	0.000926352	2.07275	0.000146041
	2.13056	0.00173735	1.98598	0.00301137	2.03382	0.00245541	2.16742	0.00344831	2.1158	0.00117601	2.07527	0.000410409
	2.1318	0.00161985	1.98741	0.00299681	2.03894	0.00256258	2.16948	0.00344831	2.11871	0.00117601	2.07779	0.000410409
	2.13304	0.00161985	1.98885	0.00299681	2.04406	0.00243592	2.17153	0.00428081	2.12162	0.00103838	2.08031	0.000410409
	2.13428	0.00161985	1.99028	0.00299681	2.04918	0.001866	2.17359	0.00554936	2.12453	0.000763112	2.08283	0.000468533
	2.13552	0.00161985	1.99172	0.00299681	2.0543	0.00213498	2.17565	0.00554936	2.12744	0.000763112	2.08535	0.000599311
	2.13676	0.00161985	1.99315	0.00299681	2.05942	0.00280035	2.1777	0.00554936	2.13035	0.000763112	2.08787	0.000599311
	2.13801	0.00161985	1.99459	0.00328632	2.06454	0.00299198	2.17976	0.00554936	2.13326	0.0012111	2.09039	0.000599311
	2.13925	0.00161985	1.99602	0.00452712	2.06966	0.00328678	2.18181	0.0048195	2.13616	0.0012111	2.09292	0.000671223
	2.14049	0.00221055	1.99746	0.00452712	2.07478	0.00318872	2.18387	0.00447484	2.13907	0.0012111	2.09544	0.000755119
	2.14173	0.00280124	1.99889	0.00452712	2.0799	0.00309067	2.18592	0.00447484	2.14198	0.00133624	2.09796	0.000755119
	2.14297	0.00280124	2.00033	0.00452712	2.08502	0.00349856	2.18798	0.00447484	2.14489	0.00139881	2.10048	0.000755119
	2.14421	0.00280124	2.00176	0.00452712	2.09014	0.0037637	2.19004	0.00447484	2.1478	0.00139881	2.103	0.0011081
	2.14545	0.00280124	2.0032	0.00452712	2.09526	0.00376692	2.19209	0.00488921	2.15071	0.0013757	2.10552	0.00132871
	2.14669	0.00280124	2.00463	0.00447178	2.10038	0.00376823	2.19415	0.00490546	2.15362	0.00132948	2.10804	0.00132871
	2.14793	0.00280124	2.00607	0.00439916	2.1055	0.00476504	2.1962	0.00490546	2.15653	0.00132948	2.11056	0.00132871
	2.14918	0.00280124	2.0075	0.00439916	2.11062	0.00498656	2.19826	0.00490546	2.15944	0.00132948	2.11309	0.00109178
	2.15042	0.00289006	2.00894	0.00439916	2.11574	0.00553492	2.20031	0.00556354	2.16235	0.00260497	2.11561	0.0010207
	2.15166	0.00293043	2.01037	0.00439916	2.12086	0.0055616	2.20237	0.0075884	2.16526	0.00260497	2.11813	0.0010207
	2.1529	0.00293043	2.01181	0.00439916	2.12598	0.00497705	2.20443	0.0075884	2.16816	0.00260497	2.12065	0.0010207
	2.15414	0.00293043	2.01324	0.00439916	2.1311	0.00490219	2.20648	0.0075884	2.17107	0.00271365	2.12317	0.00116361
	2.15538	0.00293043	2.01468	0.0044185	2.13622	0.00442812	2.20854	0.0075884	2.17398	0.00276798	2.12569	0.00117552
	2.15662	0.00293043	2.01611	0.00442779	2.14134	0.00479418	2.21059	0.00721661	2.17689	0.00276798	2.12821	0.00117552
	2.15786	0.00293043	2.01755	0.00442779	2.14646	0.00593813	2.21265	0.00688466	2.1798	0.00277849	2.13073	0.00130774
	2.15911	0.00293043	2.01898	0.00442779	2.15158	0.00644288	2.21471	0.00688466	2.18271	0.0027995	2.13326	0.00289432
	2.16035	0.0056734	2.02042	0.00442779	2.1567	0.00738654	2.21676	0.00688466	2.18562	0.0027995	2.13578	0.00289432
	2.16159	0.00606525	2.02185	0.00442779	2.16182	0.00713455	2.21882	0.00688466	2.18853	0.0027995	2.1383	0.00289432
	2.16283	0.00606525	2.02329	0.00442779	2.16694	0.00683217	2.22087	0.00757453	2.19144	0.00347812	2.14082	0.00288272
	2.16407	0.00606525	2.02473	0.00476727	2.17206	0.00667932	2.22293	0.00773496	2.19435	0.00347812	2.14334	0.00284403
	2.16531	0.00606525	2.02616	0.00479723	2.17718	0.00655952	2.22498	0.00773496	2.19726	0.00347812	2.14586	0.00284403
	2.16655	0.00606525	2.0276	0.00479723	2.1823	0.00740254	2.22704	0.00773496	2.20016	0.00442111	2.14838	0.00284403
	2.16779	0.00606525	2.02903	0.00479723	2.18742	0.00782405	2.2291	0.00776033	2.20307	0.0048926	2.1509	0.00323408
	2.16904	0.0060549	2.03047	0.00479723	2.19254	0.00930865	2.23115	0.00800388	2.20598	0.0048926	2.15342	0.00385817
	2.17028	0.00589958	2.0319	0.00479723	2.19766	0.0097453	2.23321	0.00800388	2.20889	0.00461569	2.15595	0.00385817
	2.17152	0.00589958	2.03334	0.00502777	2.20278	0.00858231	2.23526	0.00800388	2.2118	0.00406187	2.15847	0.00385817
	2.17276	0.00589958	2.03477	0.00621892	2.2079	0.00842189	2.23732	0.00800388	2.21471	0.00406187	2.16099	0.00388649
	2.174	0.00589958	2.03621	0.00621892	2.21302	0.00984033	2.23937	0.00924757	2.21762	0.00406187	2.16351	0.00391076
	2.17524	0.00589958	2.03764	0.00621892	2.21814	0.00976222	2.24143	0.0112997	2.22053	0.00467815	2.16603	0.00391076
	2.17648	0.00589958	2.03908	0.00621892	2.22326	0.00876294	2.24349	0.0112997	2.22344	0.00467815	2.16855	0.00391076
	2.17772	0.00589958	2.04051	0.00621892	2.22838	0.00887534	2.24554	0.0112997	2.22635	0.00467815	2.17107	0.00448662
	2.17897	0.00642518	2.04195	0.00621892	2.2335	0.00933361	2.2476	0.0112997	2.22926	0.00638754	2.17359	0.00474255
	2.18021	0.00800198	2.04338	0.00739941	2.23862	0.0100215	2.24965	0.0102201	2.23216	0.00724224	2.17612	0.00474255
	2.18145	0.00800198	2.04482	0.00913078	2.24374	0.0116036	2.25171	0.00966488	2.23507	0.00724224	2.17864	0.00474255
	2.18269	0.00800198	2.04625	0.00913078	2.24886	0.0115087	2.25376	0.00966488	2.23798	0.0074534	2.18116	0.0052132
	2.18393	0.00800198	2.04769	0.00913078	2.25398	0.0113717	2.25582	0.00966488	2.24089	0.00787572	2.18368	0.00529878
	2.18517	0.00800198	2.04912	0.00913078	2.2591	0.0102984	2.25788	0.00966488	2.2438	0.00787572	2.1862	0.00529878
	2.18641	0.00800198	2.05056	0.00913078	2.26422	0.00928831	2.25993	0.00989599	2.24671	0.00787572	2.18872	0.00529878
	2.18765	0.00800198	2.05199	0.00913078	2.26934	0.0113129	2.26199	0.00990986	2.24962	0.00797281	2.19124	0.00560073
	2.18889	0.00882043	2.05343	0.00945363	2.27446	0.0125475	2.26404	0.00990986	2.25253	0.00797281	2.19376	0.00560073
	2.19014	0.00987273	2.05486	0.0096285	2.27958	0.0124338	2.2661	0.00990986	2.25544	0.00797281	2.19629	0.00560073
	2.19138	0.00987273	2.0563	0.0096285	2.2847	0.0123912	2.26815	0.0096877	2.25835	0.00844613	2.19881	0.00583995
	2.19262	0.00987273	2.05773	0.0096285	2.28982	0.0133129	2.27021	0.00892867	2.26126	0.00868278	2.20133	0.00715569
	2.19386	0.00987273	2.05917	0.0096285	2.29494	0.0134972	2.27227	0.00892867	2.26416	0.00868278	2.20385	0.00715569
	2.1951	0.00987273	2.0606	0.0096285	2.30006	0.0153216	2.27432	0.00892867	2.26707	0.0092001	2.20637	0.00715569
	2.19634	0.00987273	2.06204	0.0096285	2.30518	0.0154204	2.27638	0.00892867	2.26998	0.0102347	2.20889	0.00741954
	2.19758	0.00987273	2.06347	0.00863468	2.3103	0.015024	2.27843	0.00999706	2.27289	0.0102347	2.21141	0.00801321
	2.19882	0.0106664	2.06491	0.00851421	2.31542	0.0148394	2.28049	0.0110259	2.2758	0.0102347	2.21393	0.00801321
	2.20007	0.0111427	2.06634	0.00851421	2.32054	0.0138057	2.28255	0.0110259	2.27871	0.00858671	2.21646	0.00801321
	2.20131	0.0111427	2.06778	0.00851421	2.32566	0.0131045	2.2846	0.0110259	2.28162	0.00858671	2.21898	0.0103665
	2.20255	0.0111427	2.06921	0.00851421	2.33078	0.0110837	2.28666	0.0110259	2.28453	0.00858671	2.2215	0.0131121
	2.20379	0.0111427	2.07065	0.00851421	2.3359	0.0118928	2.28871	0.0101197	2.28744	0.00947167	2.22402	0.0131121
	2.20503	0.0111427	2.07209	0.00876115	2.34102	0.0133088	2.29077	0.00988236	2.29035	0.00991415	2.22654	0.0131121
	2.20627	0.0111427	2.07352	0.0103416	2.34614	0.0134767	2.29282	0.00988236	2.29326	0.00991415	2.22906	0.0111246
	2.20751	0.0111427	2.07496	0.0103416	2.35126	0.0136662	2.29488	0.00988236	2.29616	0.00978503	2.23158	0.00988241
	2.20875	0.011285	2.07639	0.0103416	2.35638	0.0137327	2.29694	0.00989848	2.29907	0.0095268	2.2341	0.00988241
	2.21	0.0113178	2.07783	0.0103416	2.3615	0.0137817	2.29899	0.010096	2.30198	0.0095268	2.23662	0.00988241
	2.21124	0.0113178	2.07926	0.0103416	2.36662	0.0126008	2.30105	0.010096	2.30489	0.0095268	2.23915	0.012051
	2.21248	0.0113178	2.0807	0.0103416	2.37174	0.0120497	2.3031	0.010096	2.3078	0.0106033	2.24167	0.0127015
	2.21372	0.0113178	2.08213	0.0100465	2.37686	0.0138867	2.30516	0.010096	2.31071	0.0106033	2.24419	0.0127015
	2.21496	0.0113178	2.08357	0.00956163	2.38198	0.0143813	2.30721	0.00990476	2.31362	0.0106033	2.24671	0.0127015
	2.2162	0.0113178	2.085	0.00956163	2.3871	0.0122606	2.30927	0.00956251	2.31653	0.0118462	2.24923	0.0134521
	2.21744	0.0113178	2.08644	0.00956163	2.39222	0.012009	2.31133	0.00956251	2.31944	0.0124677	2.25175	0.0135146
	2.21868	0.00984383	2.08787	0.00956163	2.39734	0.0102394	2.31338	0.00956251	2.32235	0.0124677	2.25427	0.0135146
	2.21993	0.00984383	2.08931	0.00956163	2.40246	0.010247	2.31544	0.00956251	2.32526	0.0125915	2.25679	0.0134222
	2.22117	0.00984383	2.09074	0.00956163	2.40758	0.0103105	2.31749	0.00972816	2.32816	0.012839	2.25932	0.0123124
	2.22241	0.00984383	2.09218	0.00816924	2.4127	0.0104667	2.31955	0.00982073	2.33107	0.012839	2.26184	0.0123124
	2.22365	0.00984383	2.09361	0.00732169	2.41782	0.0110465	2.3216	0.00982073	2.33398	0.012839	2.26436	0.0123124
	2.22489	0.00984383	2.09505	0.00732169	2.42294	0.0111534	2.32366	0.00982073	2.33689	0.0137122	2.26688	0.0124316
	2.22613	0.00984383	2.09648	0.00732169	2.42806	0.0113826	2.32572	0.00982073	2.3398	0.0137122	2.2694	0.0128287
	2.22737	0.00977869	2.09792	0.00732169	2.43318	0.0108619	2.32777	0.00896797	2.34271	0.0137122	2.27192	0.0128287
	2.22861	0.00949644	2.09935	0.00732169	2.4383	0.0101552	2.32983	0.00889836	2.34562	0.0121234	2.27444	0.0128287
	2.22985	0.00949644	2.10079	0.00732169	2.44342	0.010173	2.33188	0.00889836	2.34853	0.011329	2.27696	0.0129961
	2.2311	0.00949644	2.10222	0.00807622	2.44854	0.0101887	2.33394	0.00889836	2.35144	0.011329	2.27949	0.013264
	2.23234	0.00949644	2.10366	0.00819412	2.45366	0.009516	2.33599	0.00854202	2.35435	0.0112424	2.28201	0.013264
	2.23358	0.00949644	2.10509	0.00819412	2.45878	0.00913161	2.33805	0.00718146	2.35726	0.0110692	2.28453	0.013264
	2.23482	0.00949644	2.10653	0.00819412	2.4639	0.00877417	2.34011	0.00718146	2.36016	0.0110692	2.28705	0.0138964
	2.23606	0.00949644	2.10796	0.00819412	2.46902	0.00865016	2.34216	0.00718146	2.36307	0.0110692	2.28957	0.0144385
	2.2373	0.00928569	2.1094	0.00819412	2.47414	0.00800917	2.34422	0.00718146	2.36598	0.0129584	2.29209	0.0144385
	2.23854	0.00893443	2.11083	0.00809226	2.47926	0.00789471	2.34627	0.00686621	2.36889	0.0129584	2.29461	0.0144385
	2.23978	0.00893443	2.11227	0.007252	2.48438	0.00811865	2.34833	0.00653883	2.3718	0.0129584	2.29713	0.0116957
	2.24103	0.00893443	2.1137	0.007252	2.4895	0.00805276	2.35039	0.00653883	2.37471	0.0120947	2.29966	0.0104766
	2.24227	0.00893443	2.11514	0.007252	2.49462	0.00686614	2.35244	0.00653883	2.37762	0.0116628	2.30218	0.0104766
	2.24351	0.00893443	2.11657	0.007252	2.49974	0.00680651	2.3545	0.00653883	2.38053	0.0116628	2.3047	0.0104766
	2.24475	0.00893443	2.11801	0.007252	2.50486	0.00650834	2.35655	0.00638803	2.38344	0.0117004	2.30722	0.0125578
	2.24599	0.00893443	2.11945	0.007252	2.50998	0.00674674	2.35861	0.00634389	2.38635	0.0117756	2.30974	0.0129361
	2.24723	0.00927927	2.12088	0.00767062	2.5151	0.00738246	2.36066	0.00634389	2.38926	0.0117756	2.31226	0.0129361
	2.24847	0.00954748	2.12232	0.00844345	2.52022	0.00710042	2.36272	0.00634389	2.39216	0.0117756	2.31478	0.0129361
	2.24971	0.00954748	2.12375	0.00844345	2.52534	0.00663787	2.36478	0.00631364	2.39507	0.00885312	2.3173	0.0095495
	2.25096	0.00954748	2.12519	0.00844345	2.53046	0.00567781	2.36683	0.0058095	2.39798	0.00885312	2.31982	0.0095495
	2.2522	0.00954748	2.12662	0.00844345	2.53558	0.00465774	2.36889	0.0058095	2.40089	0.00885312	2.32235	0.0095495
	2.25344	0.00954748	2.12806	0.00844345	2.5407	0.00506481	2.37094	0.0058095	2.4038	0.00939343	2.32487	0.00990016
	2.25468	0.00954748	2.12949	0.00844345	2.54582	0.00534662	2.373	0.0058095	2.40671	0.00966358	2.32739	0.0118288
	2.25592	0.00954748	2.13093	0.00787742	2.55094	0.00502875	2.37505	0.00543176	2.40962	0.00966358	2.32991	0.0118288
	2.25716	0.0081945	2.13236	0.00749149	2.55606	0.00489054	2.37711	0.00469728	2.41253	0.00907257	2.33243	0.0118288
	2.2584	0.0077435	2.1338	0.00749149	2.56118	0.00467196	2.37917	0.00469728	2.41544	0.00789054	2.33495	0.0105535
	2.25964	0.0077435	2.13523	0.00749149	2.5663	0.00461834	2.38122	0.00469728	2.41835	0.00789054	2.33747	0.00768423
	2.26089	0.0077435	2.13667	0.00749149	2.57142	0.00473363	2.38328	0.00469728	2.42126	0.00789054	2.33999	0.00768423
	2.26213	0.0077435	2.1381	0.00749149	2.57654	0.00473124	2.38533	0.00441068	2.42416	0.00694295	2.34252	0.00768423
	2.26337	0.0077435	2.13954	0.00749149	2.58166	0.00382665	2.38739	0.00423699	2.42707	0.00694295	2.34504	0.00802337
	2.26461	0.0077435	2.14097	0.00618315	2.58678	0.00383022	2.38944	0.00423699	2.42998	0.00694295	2.34756	0.00841903
	2.26585	0.0077435	2.14241	0.00592992	2.5919	0.00385609	2.3915	0.00423699	2.43289	0.00719244	2.35008	0.00841903
	2.26709	0.00559754	2.14384	0.00592992	2.59702	0.00374039	2.39356	0.00423699	2.4358	0.00731719	2.3526	0.00841903
	2.26833	0.00545447	2.14528	0.00592992	2.60214	0.00334702	2.39561	0.00315889	2.43871	0.00731719	2.35512	0.00810204
	2.26957	0.00545447	2.14671	0.00592992	2.60726	0.00291766	2.39767	0.00304659	2.44162	0.00667904	2.35764	0.00790393
	2.27081	0.00545447	2.14815	0.00592992	2.61238	0.00205894	2.39972	0.00304659	2.44453	0.00540276	2.36016	0.00790393
	2.27206	0.00545447	2.14958	0.00581547	2.6175	0.00246173	2.40178	0.00304659	2.44744	0.00540276	2.36269	0.00790393
	2.2733	0.00545447	2.15102	0.00451829	2.62262	0.00297563	2.40383	0.00290518	2.45035	0.00540276	2.36521	0.00710315
	2.27454	0.00545447	2.15245	0.00451829	2.62774	0.00273476	2.40589	0.00229714	2.45326	0.00568893	2.36773	0.00686292
	2.27578	0.0053055	2.15389	0.00451829	2.63286	0.00253404	2.40795	0.00229714	2.45616	0.00568893	2.37025	0.00686292
	2.27702	0.00426268	2.15532	0.00451829	2.63798	0.0019607	2.41	0.00229714	2.45907	0.00568893	2.37277	0.00686292
	2.27826	0.00426268	2.15676	0.00451829	2.6431	0.00165403	2.41206	0.00229714	2.46198	0.00536097	2.37529	0.006867
	2.2795	0.00426268	2.15819	0.00451829	2.64822	0.00235399	2.41411	0.002502	2.46489	0.005197	2.37781	0.00686734
	2.28074	0.00426268	2.15963	0.00435155	2.65334	0.00257797	2.41617	0.00273145	2.4678	0.005197	2.38033	0.00686734
	2.28199	0.00426268	2.16106	0.00400417	2.65846	0.00222359	2.41823	0.00273145	2.47071	0.00548941	2.38286	0.00666115
	2.28323	0.00426268	2.1625	0.00400417	2.66358	0.00216764	2.42028	0.00273145	2.47362	0.00607423	2.38538	0.00418682
	2.28447	0.00426268	2.16393	0.00400417	2.6687	0.00143683	2.42234	0.00273145	2.47653	0.00607423	2.3879	0.00418682
	2.28571	0.00399558	2.16537	0.00400417	2.67382	0.00139193	2.42439	0.00250361	2.47944	0.00607423	2.39042	0.00418682
	2.28695	0.00340797	2.16681	0.00400417	2.67894	0.00112277	2.42645	0.00242956	2.48235	0.00380278	2.39294	0.00458699
	2.28819	0.00340797	2.16824	0.00400417	2.68406	0.00109765	2.4285	0.00242956	2.48526	0.00380278	2.39546	0.00592086
	2.28943	0.00340797	2.16968	0.00417868	2.68918	0.00098463	2.43056	0.00242956	2.48816	0.00380278	2.39798	0.00592086
	2.29067	0.00340797	2.17111	0.00431164	2.6943	0.00106586	2.43262	0.00239858	2.49107	0.00340226	2.4005	0.00592086
	2.29192	0.00340797	2.17255	0.00431164	2.69942	0.00126679	2.43467	0.00160867	2.49398	0.003202	2.40302	0.00474295
	2.29316	0.00340797	2.17398	0.00431164	2.70454	0.00115867	2.43673	0.00160867	2.49689	0.003202	2.40555	0.00285828
	2.2944	0.00340797	2.17542	0.00431164	2.70966	0.00099233	2.43878	0.00160867	2.4998	0.00307544	2.40807	0.00285828
	2.29564	0.00295412	2.17685	0.00431164	2.71478	0.000805051	2.44084	0.00160867	2.50271	0.00282232	2.41059	0.00285828
	2.29688	0.00250027	2.17829	0.00431164	2.7199	0.000617772	2.44289	0.00155027	2.50562	0.00282232	2.41311	0.00247955
	2.29812	0.00250027	2.17972	0.00345117	2.72502	0.000890068	2.44495	0.00142659	2.50853	0.00282232	2.41563	0.00215493
	2.29936	0.00250027	2.18116	0.00325039	2.73014	0.00106706	2.44701	0.00142659	2.51144	0.0029511	2.41815	0.00215493
	2.3006	0.00250027	2.18259	0.00325039	2.73526	0.000569399	2.44906	0.00142659	2.51435	0.0029511	2.42067	0.00215493
	2.30185	0.00250027	2.18403	0.00325039	2.74038	0.000368217	2.45112	0.00142659	2.51726	0.0029511	2.42319	0.00215425
	2.30309	0.00250027	2.18546	0.00325039	2.7455	0.000579809	2.45317	0.00124585	2.52016	0.00224499	2.42572	0.00215395
	2.30433	0.00250027	2.1869	0.00325039	2.75062	0.00062683	2.45523	0.00112724	2.52307	0.00189194	2.42824	0.00215395
	2.30557	0.0017155	2.18833	0.00318278	2.75574	0.000412088	2.45728	0.00112724	2.52598	0.00189194	2.43076	0.00215395
	2.30681	0.00135878	2.18977	0.0019995	2.76086	0.000390355	2.45934	0.00112724	2.52889	0.00212229	2.43328	0.00240834
	2.30805	0.00135878	2.1912	0.0019995	2.76598	0.00025816	2.4614	0.00112724	2.5318	0.002583	2.4358	0.00245459
	2.30929	0.00135878	2.19264	0.0019995	2.7711	0.000268783	2.46345	0.000581752	2.53471	0.002583	2.43832	0.00245459
	2.31053	0.00135878	2.19407	0.0019995	2.77622	0.000336061	2.46551	0.000512116	2.53762	0.002583	2.44084	0.00245459
	2.31177	0.00135878	2.19551	0.0019995	2.78134	0.000305647	2.46756	0.000512116	2.54053	0.00156319	2.44336	0.00197537
	2.31302	0.00135878	2.19694	0.0019995	2.78646	0.000210604	2.46962	0.000512116	2.54344	0.00156319	2.44589	0.00197537
	2.31426	0.00135878	2.19838	0.00190887	2.79158	0.000231596	2.47167	0.000538105	2.54635	0.00156319	2.44841	0.00197537
	2.3155	0.000788494	2.19981	0.00169463	2.7967	0.000270841	2.47373	0.000665165	2.54926	0.00142612	2.45093	0.00183639
	2.31674	0.000707025	2.20125	0.00169463	2.80182	0.000270841	2.47579	0.000665165	2.55216	0.00135759	2.45345	0.00107198
	2.31798	0.000707025	2.20268	0.00169463	2.80694	0.000270841	2.47784	0.000665165	2.55507	0.00135759	2.45597	0.00107198
	2.31922	0.000707025	2.20412	0.00169463	2.81206	0.000246974	2.4799	0.000665165	2.55798	0.00129911	2.45849	0.00107198
	2.32046	0.000707025	2.20555	0.00169463	2.81718	0.000228268	2.48195	0.000818478	2.56089	0.00118214	2.46101	0.00094101
	2.3217	0.000707025	2.20699	0.00169463	2.8223	0.000119871	2.48401	0.00100373	2.5638	0.00118214	2.46353	0.000646332
	2.32295	0.000707025	2.20842	0.00119596	2.82742	6.56722e-05	2.48607	0.00100373	2.56671	0.00118214	2.46606	0.000646332
	2.32419	0.000699692	2.20986	0.000772086	2.83254	0.000329555	2.48812	0.00100373	2.56962	0.000572334	2.46858	0.000646332
	2.32543	0.000589694	2.21129	0.000772086	2.83766	0.000407168	2.49018	0.00100373	2.57253	0.000572334	2.4711	0.00061669
	2.32667	0.000589694	2.21273	0.000772086	2.84278	0.00017831	2.49223	0.000354802	2.57544	0.000572334	2.47362	0.000582109
	2.32791	0.000589694	2.21417	0.000772086	2.8479	0.000146743	2.49429	0.000121853	2.57835	0.00066795	2.47614	0.000582109
	2.32915	0.000589694	2.2156	0.000772086	2.85302	0.000389394	2.49634	0.000121853	2.58126	0.000715758	2.47866	0.000582109
	2.33039	0.000589694	2.21704	0.000772086	2.85814	0.000364635	2.4984	0.000121853	2.58416	0.000715758	2.48118	0.000457896
	2.33163	0.000589694	2.21847	0.000272422	2.86326	7.97125e-05	2.50046	0.000125359	2.58707	0.000702131	2.4837	0.000380263
	2.33288	0.000589694	2.21991	0.000134584	2.86838	9.26479e-05	2.50251	0.000307626	2.58998	0.000674877	2.48622	0.000380263
	2.33412	0.000484474	2.22134	0.000134584	2.8735	0.000145385	2.50457	0.000307626	2.59289	0.000674877	2.48875	0.000380263
	2.33536	0.000168814	2.22278	0.000134584	2.87862	0.000119582	2.50662	0.000307626	2.5958	0.000674877	2.49127	0.000196137
	2.3366	0.000168814	2.22421	0.000134584	2.88374	6.02373e-05	2.50868	0.000307626	2.59871	0.000291107	2.49379	0.000140899
	2.33784	0.000168814	2.22565	0.000134584	2.88886	3.55947e-05	2.51073	0.000367245	2.60162	0.000291107	2.49631	0.000140899
	2.33908	0.000168814	2.22708	0.000130946	2.89398	0	2.51279	0.000505113	2.60453	0.000291107	2.49883	0.000140899
	2.34032	0.000168814	2.22852	0	2.8991	0	2.51485	0.000505113	2.60744	0.000251929	2.50135	0.000296518
	2.34156	0.000168814	2.22995	0	2.90422	0	2.5169	0.000505113	2.61035	0.00023234	2.50387	0.000309486
	2.34281	0.000168814	2.23139	0	2.90934	0	2.51896	0.000505113	2.61326	0.00023234	2.50639	0.000309486
	2.34405	0.000210962	2.23282	0	2.91446	0	2.52101	0.000273569	2.61616	0.000291447	2.50892	0.000292233
	2.34529	0.000265151	2.23426	0	2.91958	4.31501e-05	2.52307	0.000109248	2.61907	0.000409662	2.51144	8.51946e-05
	2.34653	0.000265151	2.23569	0	2.9247	5.93314e-05	2.52512	0.000109248	2.62198	0.000409662	2.51396	8.51946e-05
	2.34777	0.000265151	2.23713	6.82911e-05	2.92982	6.31057e-05	2.52718	0.000109248	2.62489	0.000409662	2.51648	8.51946e-05
	2.34901	0.000265151	2.23856	0.000252677	2.93494	6.38606e-05	2.52924	0.000109248	2.6278	0.000225527	2.519	9.9713e-05
	2.35025	0.000265151	2.24	0.000252677	2.94006	6.08823e-05	2.53129	0.000108695	2.63071	0.000225527	2.52152	0.000148108
	2.35149	0.000265151	2.24143	0.000252677	2.94518	5.79315e-05	2.53335	0.000108611	2.63362	0.000225527	2.52404	0.000148108
	2.35273	0.000265151	2.24287	0.000252677	2.9503	0	2.5354	0.000108611	2.63653	0.000279353	2.52656	0.000148108
	2.35398	0.000132132	2.2443	0.000252677	2.95542	0	2.53746	0.000108611	2.63944	0.000306267	2.52909	9.11431e-05
	2.35522	5.23208e-05	2.24574	0.000252677	2.96054	0	2.53951	0.00010371	2.64235	0.000306267	2.53161	0
	2.35646	5.23208e-05	2.24717	0.000122924	2.96566	3.5581e-05	2.54157	7.61425e-05	2.64526	0.000239324	2.53413	0
	2.3577	5.23208e-05	2.24861	0	2.97078	0.000138138	2.54363	7.61425e-05	2.64816	0.000105439	2.53665	0
	2.35894	5.23208e-05	2.25004	0	2.9759	8.79061e-05	2.54568	7.61425e-05	2.65107	0.000105439	2.53917	0
	2.36018	5.23208e-05	2.25148	0	2.98102	0	2.54774	7.61425e-05	2.65398	0.000105439	2.54169	0
	2.36142	5.23208e-05	2.25291	0	2.98614	0	2.54979	4.30995e-05	2.65689	0	2.54421	0
	2.36266	5.23208e-05	2.25435	0	2.99126	0	2.55185	0	2.6598	0	2.54673	0
	2.36391	5.24998e-05	2.25578	0	2.99638	0	2.55391	0	2.66271	0	2.54926	0
	2.36515	5.25411e-05	2.25722	9.85062e-05	3.0015	0	2.55596	0	2.66562	7.24502e-05	2.55178	0
	2.36639	5.25411e-05	2.25865	0.000130169	3.00662	0	2.55802	0	2.66853	0.000108675	2.5543	0
	2.36763	5.25411e-05	2.26009	0.000130169	3.01174	0	2.56007	3.6243e-05	2.67144	0.000108675	2.55682	0
	2.36887	5.25411e-05	2.26153	0.000130169	3.01686	0	2.56213	5.05495e-05	2.67435	0.000114013	2.55934	0.000120331
	2.37011	5.25411e-05	2.26296	0.000130169	3.02198	0	2.56418	5.05495e-05	2.67726	0.000124687	2.56186	0.000142209
	2.37135	5.25411e-05	2.2644	0.000130169	3.0271	5.74923e-05	2.56624	5.05495e-05	2.68016	0.000124687	2.56438	0.000142209
	2.37259	5.25411e-05	2.26583	0.000130169	3.03222	6.43135e-05	2.5683	5.05495e-05	2.68307	0.000124687	2.5669	0.000142209

[truncated: 5 more sheets: Fig 4J, S1A, S1D, S1E, S1F]
